# Supplementary material for: Genetic Signatures of Competitive Performance in Burmese Gamecocks: A Transcriptomic Analysis
Source: Biology (Basel). 2025 Aug 16;14(8):1066. doi: 10.3390/biology14081066 (PMC12383363; doi:10.3390/biology14081066)
Supplement: Supplementary file 1 [file biology-14-01066-s001.zip]

Archive with 1 entries (1 files):
- biology-3751480-supplementary.xlsx
