# Supplementary material for: Genetic Signatures of Competitive Performance in Burmese Gamecocks: A Transcriptomic Analysis
Source: Biology (Basel). 2025 Aug 16;14(8):1066. doi: 10.3390/biology14081066 (PMC12383363; doi:10.3390/biology14081066)
Supplement: Supplementary file 1 [file biology-14-01066-s001.zip › biology-3751480-supplementary.xlsx]

## Sheet: S1
Supplementary Table S1: Rooster Information. This table provides the individual identification, age (months), live weight (grams), and RNA Integrity Number (RIN) for the 12 roosters used in the study. Group A represents high-performing roosters, and Group B represents low-performing roosters.
	age_months	weight_grams	RIN
A1	12	2560	8.8
A2	14	2604	9.1
A3	18	2610	8.5
A4	14	2554	8.3
A5	13	2578	7.6
A6	16	2684	7.4
B1	14	2701	8.1
B2	13	2620	8.2
B3	16	2644	7.8
B4	18	2569	8.4
B5	12	2590	7.1
B6	13	2600	7.4
mean	14.4167	2609.5	8.05833
SD	2.10878	46.5998	0.609707

## Sheet: S2
Supplementary Table S2: Differentially Expressed Genes (DEGs). This table lists the 441 genes found to be differentially expressed between high-performing (Group A) and low-performing (Group B) gamecocks. The columns provide the following information: Gene_ID, Transcript_ID, Gene_Symbol, and Description are gene identifiers and functional descriptions; Abs_FC is the absolute fold change value; A/…
Gene_ID	Transcript_ID	Gene_Symbol	Description	gene_biotype	Protein_ID	CGNC	locus_tag	Abs_FC	combined_score	A/B.fc	A/B.logCPM	A/B.raw.pval	A/B.bh.pval	B.mean	A.mean	N_A1	N_A2	N_A3	N_A5	N_A7	N_A10	N_B1	N_B2	N_B3	N_B4	N_B5	N_B6	A1_Read_Count	A2_Read_Count	A3_Read_Count	A5_Read_Count	A7_Read_Count	A10_Read_Count	B1_Read_Count	B2_Read_Count	B3_Read_Count	B4_Read_Count	B5_Read_Count	B6_Read_Count	A1_FPKM	A2_FPKM	A3_FPKM	A5_FPKM	A7_FPKM	A10_FPKM	B1_FPKM	B2_FPKM	B3_FPKM	B4_FPKM
428768	XM_004941230,XM_040699206,XM_040699207,XM_040699208,XR_005859177	SYNPO2	synaptopodin 2, transcript variant X1	protein_coding	XP_004941287.1;XP_040555140.1;XP_040555141.1;XP_040555142.1	9089	.	59.7568	3.20715	59.7568	4.07002	1.03864e-05	0.0106733	0.591266	1.93212	0.340592	1.64092	7.60375	0.395557	0.790227	0.821682	1.02423	0.453548	0.308854	0.153639	1.0338	0.573529	13	112	11187	14	47	50	65	17	11	5	59	32	0.028131	0.197972	23.5925	0.030909	0.084612	0.090177	0.137531	0.036113	0.024621	0.010784
768456	XM_025147595,XM_025147596,XM_025147597,XM_040696452	CNTNAP2	contactin associated protein-like 2, transcript variant X4	protein_coding	XP_025003363.2;XP_025003364.1;XP_025003365.2;XP_040552386.1	54475	.	37.802	4.59015	-37.802	3.23071	6.79722e-07	0.00132507	2.30994	0.538774	0.474226	0.295132	0.186991	0.960773	0.456735	0.858787	1.15363	1.06107	1.42909	6.6574	2.44782	1.11062	19	12	8	42	24	53	77	50	78	4447	251	76	0.020227	0.010038	0.007839	0.044284	0.020513	0.045629	0.086433	0.05771	0.087853	5.17487
396445	NM_001322361,NM_205459,XM_040703368,XM_040703369,XM_040703370	MYLK	myosin light chain kinase	protein_coding	NP_001309290.1;NP_990790.2;XP_040559302.1;XP_040559303.1;XP_040559304.1	8898	.	21.8784	1.88842	21.8784	7.03808	0.000590971	0.0933111	3.05029	3.82602	2.61852	2.57437	10.5365	1.97423	2.54637	2.70614	4.20045	1.43024	2.55655	1.33814	4.97561	3.80077	251	262	85803	130	312	360	1093	78	225	68	1716	848	0.562282	0.459491	365.977	0.284844	0.975849	0.650217	3.5154	0.320554	0.524849	0.161142
396176	NM_205248,XM_015298693,XM_025143677,XM_025143678	CSRP1	cysteine and glycine rich protein 1	protein_coding	NP_990579.1;XP_015154179.1;XP_024999445.1;XP_024999446.1	188	.	21.6659	2.16972	21.6659	6.08241	0.000312254	0.0789532	2.46391	3.22925	1.85671	2.08869	9.57588	1.76061	1.87542	2.2182	3.05875	1.34642	2.5351	1.67919	4.16764	1.99638	128	172	44061	106	172	238	461	71	221	98	956	196	1.7064	1.79848	546.533	1.39164	1.85211	2.57158	5.73246	0.876513	3.04204	1.39752
395839	NM_204991,XM_015286039,XM_040698725,XM_040698726	GFRA4	GDNF family receptor alpha 4	protein_coding	NP_990322.1;XP_015141525.2;XP_040554659.1;XP_040554660.1	49506	.	19.8088	3.86176	-19.8088	3.8071	6.94033e-06	0.0086098	3.36048	1.05898	0.340592	0.595258	1.49381	1.55472	0.265118	2.10437	5.18862	4.10702	0.475747	1.40088	6.68286	2.30773	13	27	105	86	13	215	2230	747	18	73	5731	259	0.041179	0.069987	0.32808	0.284717	0.041635	0.586603	7.3388	2.52511	0.060969	0.26302
107055126	NM_001351453	LOC107055126	uncharacterized LOC107055126	protein_coding	NP_001338382.1	78089	.	19.3078	2.03243	-19.3078	3.67327	0.000480655	0.0852236	2.28688	0.913506	1.18265	0.595258	0.0965228	0.685599	0.406948	2.51406	3.336	0.453548	0.684961	1.98791	7.05403	0.204829	62	27	4	27	21	307	572	17	28	132	7429	10	2.66559	0.906197	0.153308	1.13165	0.715658	10.7192	22.9548	0.694065	1.22822	6.09015
420847	NM_001389506,XM_040683690,XM_040683697,XM_040683707	CAP2	cyclase associated actin cytoskeleton regulatory protein 2	protein_coding	NP_001376435.1;XP_040539624.1;XP_040539631.1;XP_040539641.1	9646	.	14.2749	1.89038	14.2749	2.98616	0.00090166	0.116216	0.921357	1.55155	0.516155	0.482585	6.44163	0.580829	0.611278	0.67683	0.93102	0.383182	0.541757	0.704235	1.94127	1.02669	21	21	4967	22	34	39	57	14	21	28	160	68	0.099571	0.079827	23.4972	0.103342	0.140769	0.154388	0.257047	0.061876	0.104682	0.145774
421534	NM_001031063,XM_015284056	ACTA1	actin alpha 1, skeletal muscle	protein_coding	NP_001026234.1;XP_015139542.2	8420	.	13.53	2.40081	13.53	5.76815	0.000293691	0.0785825	2.88112	3.78628	2.3839	2.58805	9.17916	3.20543	3.37474	1.98638	2.03619	2.14129	3.41672	2.85755	4.19167	2.64333	206	265	33454	365	604	193	195	157	446	278	973	344	2.07722	2.11661	315.489	3.55239	4.91558	1.57222	1.81219	1.50614	4.62455	3.10508
374117	NM_204263	JCHAIN	joining chain of multimeric IgA and IgM	protein_coding	NP_989594.1	8778	.	13.4556	2.04444	-13.4556	3.06765	0.000670905	0.0992109	2.6007	0.762287	0.516155	0.249948	0.667342	0.395557	0.0868816	2.65784	5.54181	0.204275	2.12559	0.818954	1.50908	5.4045	21	10	34	14	4	346	2866	7	155	34	104	2711	0.213289	0.077485	0.315473	0.133723	0.028993	2.86975	27.3701	0.062798	1.65788	0.370295
107055098	NM_001351481	LOC107055098	uncharacterized LOC107055098	protein_coding	NP_001338410.1	78061	.	13.173	5.85686	-13.173	5.62914	1.05549e-07	0.000480106	5.49835	2.75805	2.0828	2.56517	2.99793	2.48454	2.11132	4.30652	5.188	5.35464	3.33841	5.00369	8.61902	5.48631	158	260	404	204	214	1224	2229	1837	420	1383	22091	2873	9.30823	12.047	22.0356	11.78	10.1655	58.3221	122.052	104.367	25.8134	87.4874
121113355	XM_040702861	LOC121113355	beta-keratin-related protein	protein_coding	XP_040558795.1	.	.	12.9679	0.79234	-12.9679	6.37712	0.0124392	0.367556	3.57607	1.6217	0.744964	1.11957	0.552923	0.76426	0.440329	6.10815	6.02211	0.816016	0.998771	2.88853	9.7371	0.993909	33	62	27	31	23	4429	4023	35	46	285	48016	65	0.938961	1.37915	0.69355	0.867934	0.528811	102.62	107.108	0.953306	1.35516	8.73767
770653	XM_040702850,XM_040702852	LOC770653	uncharacterized LOC770653, transcript variant X1	protein_coding	XP_040558784.1;XP_040558786.1	56184	.	12.8553	2.32636	-12.8553	6.81468	0.000366904	0.0789532	5.09454	3.54702	2.7864	3.63304	2.57224	3.84641	2.59164	5.85243	6.36828	3.64077	3.54028	3.97046	10.1408	2.90663	288	603	286	594	324	3699	5131	528	490	653	63539	426	0.769356	1.26717	0.707593	1.55939	0.697171	7.99566	12.7465	1.35907	1.36559	1.87278
121113352	XM_040702853	LOC121113352	beta-keratin-related protein	protein_coding	XP_040558787.1	.	.	12.83	0.801251	-12.83	6.43086	0.0123175	0.367556	3.65376	1.65773	0.779804	1.14447	0.569835	0.820563	0.456735	6.17496	6.07413	0.90241	1.10448	2.99404	9.78874	1.05873	35	64	28	34	24	4642	4173	40	53	310	49768	71	0.977233	1.42844	0.719994	0.940889	0.535757	107.55	111.115	1.10283	1.57317	9.53228
121113354	XM_040702860	LOC121113354	beta-keratin-related protein	protein_coding	XP_040558794.1	.	.	12.7747	0.782456	-12.7747	6.36236	0.012918	0.373471	3.57751	1.61293	0.727223	1.09423	0.552923	0.76426	0.423735	6.11519	6.01041	0.816016	1.02977	2.90594	9.72007	0.982815	32	60	27	31	22	4451	3990	35	48	289	47452	64	0.909711	1.33983	0.692914	0.870975	0.489416	103.111	106.227	0.962003	1.40965	8.8614
121113353	XM_040702854	LOC121113353	beta-keratin-related protein	protein_coding	XP_040558788.1	.	.	12.4765	0.936586	-12.4765	2.76999	0.00927512	0.33062	1.635	0.560234	0.140666	0.203303	0.0965228	0.124499	0.0868816	2.70953	2.38706	0.148802	0.176594	0.781719	6.14972	0.166124	5	8	4	4	4	361	266	5	6	32	3943	8	0.132532	0.160913	0.079801	0.097854	0.077882	8.35334	7.07153	0.124573	0.172049	0.978563
404229	NM_206865,XM_015294501	POPDC2	popeye domain containing 2	protein_coding	NP_996747.1;XP_015149987.2	11138	.	12.1369	3.32043	12.1369	1.71125	3.9397e-05	0.0244369	0.555863	1.72495	0.709261	1.28549	4.93453	0.644599	1.92932	0.846525	0.882057	0.761582	0.520087	0.490095	0.12269	0.558664	31	76	1710	25	181	52	53	32	20	18	5	31	0.102145	0.354031	10.7618	0.078175	0.646931	0.172009	0.165452	0.099815	0.066565	0.10532
121111158	XM_040702855	LOC121111158	beta-keratin-related protein	protein_coding	XP_040558789.1	.	.	11.8011	0.782769	-11.8011	2.4591	0.0139737	0.389461	1.4928	0.493529	0.0860342	0.13038	0.0729908	0.0943666	0.0440947	2.53331	2.11776	0.0911093	0.120098	0.684196	5.83762	0.106047	3	5	3	3	2	312	210	3	4	27	3165	5	0.060937	0.095109	0.053384	0.078142	0.043744	7.21302	5.57698	0.058324	0.094595	0.820424
107055485	XM_003643344	LOC107055485	60S ribosomal protein L17-like	protein_coding	XP_003643392.2	78441	.	11.7619	3.10732	11.7619	-0.264748	6.64052e-05	0.032363	0.163941	0.927835	2.29034	0.422766	0.119677	0.211293	2.3757	0.147235	0.0889865	0.204275	0.0612982	0.182496	0.320239	0.126352	190	18	5	7	270	7	4	7	2	6	14	6	3.47631	0.252129	0.074484	0.11285	3.96502	0.097899	0.057644	0.117105	0.030315	0.100374
121111157	XM_040702856	LOC121111157	beta-keratin-related protein	protein_coding	XP_040558790.1	.	.	11.4759	0.849035	-11.4759	2.46705	0.0123361	0.367556	1.51877	0.510259	0.113609	0.1551	0.0729908	0.0943666	0.0656468	2.55984	2.11776	0.148802	0.176594	0.724	5.83941	0.106047	4	6	3	3	3	319	210	5	6	29	3169	5	0.10951	0.122154	0.074392	0.078142	0.061237	7.38725	5.59144	0.118994	0.168835	0.885907
121111155	XM_040702857	LOC121111155	beta-keratin-related protein	protein_coding	XP_040558791.1	.	.	11.4277	0.865358	-11.4277	2.4712	0.0119312	0.362612	1.52355	0.515394	0.140666	0.1551	0.0729908	0.0943666	0.0656468	2.56359	2.12304	0.148802	0.176594	0.724	5.84254	0.126352	5	6	3	3	3	320	211	5	6	29	3176	6	0.129661	0.115951	0.06914	0.078142	0.056864	7.41022	5.61703	0.116258	0.175216	0.885116
374203	XM_004949379,XM_424715	FBN2	fibrillin 2, transcript variant X2	protein_coding	XP_004949436.2;XP_424715.4	49083	.	10.8781	3.15873	-10.8781	2.22017	6.37842e-05	0.032237	2.53866	0.686096	0.431042	0.648458	0.391075	0.491165	0.208118	1.94672	2.86448	0.148802	2.20243	1.56329	4.83193	3.62105	17	30	18	18	10	186	395	5	166	87	1548	741	0.027697	0.038572	0.026901	0.02821	0.012732	0.246703	0.602903	0.00788	0.284194	0.1525
395844	NM_001389368,NM_204995	ALDH1A2	aldehyde dehydrogenase 1 family member A2	protein_coding	NP_001376297.1;NP_990326.2	3140	.	10.783	3.31041	-10.783	1.49834	4.53784e-05	0.0269232	1.84821	0.504405	0.474226	0.226814	0.500966	0.444153	0.128436	1.25183	3.5704	0.584753	0.950984	0.991949	0.875288	4.11587	19	9	24	16	6	90	684	23	43	44	47	1071	0.082335	0.030534	0.098254	0.067138	0.01857	0.330537	2.88141	0.099024	0.200814	0.211566
417504	XM_004946472,XM_015295986,XM_015295987,XM_015295988,XM_015295989,XM_015295990,XM_015295991,XM_040650348,XM_040650349	COL26A1	collagen type XXVI alpha 1 chain, transcript variant X9	protein_coding	XP_004946529.2;XP_015151472.2;XP_015151473.2;XP_015151474.2;XP_015151475.2;XP_015151476.2;XP_015151477.2;XP_040506282.1;XP_040506283.1	1229	.	10.2573	2.28173	-10.2573	4.48256	0.000509606	0.0880263	3.41446	1.90018	1.92054	1.74228	1.43041	1.05765	1.30697	3.9432	4.91128	0.999685	1.61433	2.04402	7.65157	3.2659	136	124	98	48	95	937	1829	46	95	139	11270	565	0.426193	0.30546	0.281089	0.145396	0.238078	2.39354	5.36824	0.139064	0.308459	0.477065
100857896	XM_003641279	CABP4	calcium binding protein 4	protein_coding	XP_003641327.2	66011	.	10.0491	2.1578	-10.0491	1.28137	0.000691943	0.0993922	1.28352	0.507393	0.268827	0.648458	0.312871	0.623654	0.406948	0.783597	0.252014	4.59088	0.283354	1.07124	1.37726	0.126352	10	30	14	24	21	47	12	1063	10	49	90	6	0.088266	0.213485	0.117502	0.205693	0.146708	0.338019	0.094165	9.30636	0.088366	0.472681
420197	NM_001006346	FABP5	fatty acid binding protein 5	protein_coding	NP_001006346.1	51203	.	9.57016	3.04501	-9.57016	6.94635	9.42034e-05	0.0378088	6.02744	4.32721	4.62516	3.0665	3.78487	4.29529	4.28521	5.90622	7.45521	2.44747	3.54297	4.95644	9.75588	8.0067	1156	390	739	827	1192	3842	10970	205	491	1337	48646	16794	15.702	4.16157	9.27583	11.0179	13.0417	42.1471	138.319	2.67793	6.95183	19.4721
427215	XM_424802	PGM5	phosphoglucomutase 5	protein_coding	XP_424802.3	53019	.	9.5606	1.08996	9.5606	3.57799	0.0085026	0.32758	1.33119	1.65724	0.556899	0.317204	6.99458	0.444153	0.406948	1.22366	1.6972	0.358942	0.779192	0.512997	3.18511	1.45368	23	13	7314	16	21	87	141	13	33	19	456	114	0.120813	0.053134	35.6919	0.082141	0.088476	0.368748	0.687108	0.06176	0.180546	0.102795
430463	XM_004939974,XM_040695914,XM_040695915	KCNS2	potassium voltage-gated channel modifier subfamily S member 2, transcript variant X1	protein_coding	XP_004940031.1;XP_040551848.1;XP_040551849.1	13127	.	9.26779	4.19902	-9.26779	0.278594	6.82338e-06	0.0086098	1.32067	0.286719	0.244089	0.272717	0.186991	0.266384	0.188606	0.561525	2.34251	0.176805	0.918223	0.466824	1.26451	2.75513	9	11	8	9	9	31	256	6	41	17	79	377	0.030817	0.029736	0.025696	0.027798	0.023333	0.087483	0.874781	0.019772	0.148629	0.062008
420706	NM_001006368,XM_025147222	TGM4	transglutaminase 4	protein_coding	NP_001006368.1;XP_025002990.1	51321	.	9.21482	2.081	9.21482	4.14663	0.000900571	0.116216	1.65254	3.35075	3.10762	0.960379	2.80788	5.07056	7.17084	0.987216	1.50846	0.967983	1.20297	3.89401	0.665245	1.67659	372	50	347	1447	9221	64	116	44	60	617	33	144	2.7097	0.282216	2.33529	10.3749	54.288	0.364619	0.781589	0.305992	0.448582	4.82949
395451	NM_204712	CXCL14	C-X-C motif chemokine ligand 14	protein_coding	NP_990043.1	4774	.	9.12644	2.38956	-9.12644	3.45094	0.000446822	0.0833992	3.13819	1.38344	2.15756	0.13038	1.26374	0.820563	1.12391	2.80451	4.87499	0.54233	1.9009	1.43725	6.15907	3.9146	169	5	81	34	76	390	1782	21	126	76	3969	923	1.94659	0.036439	0.863558	0.379384	0.699794	3.63399	19.0767	0.222901	1.51656	0.936605
107055128	NM_001351442,XM_015298539,XM_025143388	LOC107055128	keratin-associated protein 21-1-like	protein_coding	NP_001338371.1;XP_015154025.2;XP_024999156.1	78091	.	9.03384	2.10107	-9.03384	2.66411	0.00087711	0.116204	1.89394	1.10904	0.911316	0.903158	1.1781	0.725465	0.983776	1.95245	1.44245	0.967983	0.541757	1.9124	5.97058	0.528466	43	46	73	29	63	187	108	44	21	123	3476	29	0.953243	0.701914	1.41786	0.585852	1.12473	3.26059	2.19801	0.8858	0.430193	2.63289
415333	NM_001079476,XM_040706275,XR_001464339	NMB	neuromedin B	protein_coding	NP_001072944.1;XP_040562209.1	17378	.	8.67839	1.80636	-8.67839	0.710673	0.00179968	0.162847	0.965812	0.401631	0.363742	0.295132	0.1649	0.491165	0.488996	0.605851	0.466482	0.0911093	0.283354	0.124192	4.06273	0.767001	14	12	7	18	26	34	24	3	10	4	885	46	0.334493	0.235627	0.153021	0.45999	0.570298	0.731604	0.614156	0.042967	0.27115	0.095707
769139	NM_001277931,XM_015298520	LOC769139	feather keratin 1-like	protein_coding	NP_001264860.1;XP_015154006.1	66619	.	8.18766	2.30799	-8.18766	5.01374	0.000600964	0.0933111	3.77992	2.84316	2.94446	2.19384	2.64187	2.71489	2.4182	4.14568	5.03542	1.43024	2.90057	2.31555	8.21038	2.78736	327	189	303	247	280	1088	1999	78	298	177	16628	387	6.95773	3.10197	5.86136	5.0593	4.69464	18.6363	40.0229	1.60114	6.58958	3.95662
395979	NM_205092	ADH6	alcohol dehydrogenase 6 (class V)	protein_coding	NP_990423.1	49588	.	7.89799	1.51818	-7.89799	2.17281	0.00383972	0.212995	1.94958	0.792247	0.167225	0.442982	0.272119	2.17473	0.319951	1.37647	0.608703	4.74145	1.01435	4.36912	0.146024	0.817827	6	19	12	156	16	104	33	1185	47	875	6	50	0.074507	0.189932	0.140253	1.94082	0.160407	1.06695	0.386733	14.5104	0.620891	11.9329
100858302	XM_015300373	KRT75L4	keratin, type II cytoskeletal 75-like 4	protein_coding	XP_015155859.1	64777	.	7.38766	0.90765	-7.38766	7.55336	0.0167434	0.422329	6.01315	3.28315	5.94985	1.72587	0.899112	1.53242	1.94103	7.65062	8.10799	1.48726	5.92317	3.54816	10.6025	6.40981	2969	122	50	84	183	13026	17283	83	2750	476	87524	5508	20.1115	0.644871	0.311385	0.554803	0.993998	71.2405	108.63	0.540735	19.4249	3.45096
427507	XM_004943855,XM_025154074,XM_040706421,XM_040706422,XM_425080	AGBL1	ATP/GTP binding protein like 1, transcript variant X5	protein_coding	XP_004943912.2;XP_025009842.2;XP_040562355.1;XP_040562356.1;XP_425080.5	5148	.	7.32136	3.85069	-7.32136	0.0853614	1.92628e-05	0.0154624	1.1955	0.312033	0.244089	0.381463	0.371918	0.266384	0.188606	0.419738	1.91972	0.705013	0.406571	1.08659	2.74003	0.315079	9	16	17	9	9	22	175	29	15	50	320	16	0.025574	0.03665	0.045624	0.024382	0.019684	0.051095	0.485664	0.08388	0.045732	0.161008
420873	NM_001198731	NRN1	neuritin 1	protein_coding	NP_001185660.1	66385	.	7.02677	4.40743	7.02677	2.91873	5.56943e-06	0.00844449	1.44257	3.23166	1.47612	4.03044	3.08873	2.54706	5.48166	2.76597	2.11246	0.54233	1.28234	1.54118	1.82319	1.35389	87	811	434	215	2815	378	209	21	66	85	143	102	1.33558	9.88182	6.21438	3.27218	35.2003	4.73184	3.00694	0.31003	1.05727	1.40497
427409	XM_004937118	DNAJB5	DnaJ heat shock protein family (Hsp40) member B5	protein_coding	XP_004937175.1	1356	.	6.89225	2.75542	6.89225	3.78194	0.00025481	0.0728516	2.12516	3.15429	2.15092	2.14531	6.93872	2.98091	2.49169	2.2182	2.14914	1.77977	2.67893	2.36044	1.98721	1.79548	168	181	7034	306	298	238	216	112	249	184	167	162	0.49706	0.420756	19.298	0.88874	0.710855	0.569391	0.594674	0.318999	0.769407	0.582518
431264	XM_004949243	S1PR3	sphingosine-1-phosphate receptor 3	protein_coding	XP_004949300.1	8118	.	6.82201	2.94595	-6.82201	1.11348	0.000166012	0.0596158	1.803	0.57841	0.113609	0.381463	0.667342	0.514109	0.551432	1.2425	2.65821	0.257695	0.950984	1.00816	3.49554	2.44743	4	16	34	19	30	89	334	9	43	45	579	292	0.01009	0.03319	0.085724	0.051805	0.065519	0.199522	0.866734	0.021557	0.125002	0.133003
110231148	NM_001351451,XM_040652281,XM_040652282	MAT2A	methionine adenosyltransferase 2A	protein_coding	NP_001338380.1;XP_040508215.1;XP_040508216.1	80610	.	6.75848	1.42505	-6.75848	4.52952	0.00556033	0.262547	3.24792	2.26664	4.13845	1.70928	0.71373	1.32749	2.07989	3.63101	3.58577	0.851197	2.18188	3.89836	7.72362	1.24668	811	120	37	67	208	742	692	37	163	619	11850	90	24.3961	2.89005	1.00909	1.76449	5.00673	16.6303	17.9308	0.827478	5.00233	16.6554
415487	NM_001127439,XM_015292004,XM_015292005,XM_040706335	PLIN1	perilipin 1	protein_coding	NP_001120911.1;XP_015147490.2;XP_015147491.2;XP_040562269.1	49996	.	6.74342	1.52908	6.74342	1.43749	0.00438569	0.224989	0.703081	1.21835	0.653994	0.521129	4.73906	0.536693	0.472956	0.386244	1.20431	0.283681	0.35854	0.44317	1.18789	0.740901	28	23	1486	20	25	20	82	10	13	16	72	44	0.205546	0.126581	9.81194	0.133931	0.138574	0.113727	0.580841	0.062479	0.092103	0.118467
110224124	NM_001351440	EDBETA	epidermal differentiation protein beta	protein_coding	NP_001338369.1	.	.	6.59046	2.08716	-6.59046	1.74563	0.00124144	0.13719	1.92622	0.809373	0.744964	0.295132	0.98987	0.211293	0.878115	1.73686	2.60263	2.23083	0.665354	1.13168	4.62953	0.297279	33	12	57	7	54	152	319	170	27	53	1338	15	1.50108	0.423438	2.41726	0.302844	1.97626	5.63589	13.6393	7.52481	1.28461	2.57528
395939	NM_001122648	DIO3	deiodinase, iodothyronine type III	protein_coding	NP_001116120.1	66218	.	6.57711	1.96197	-6.57711	2.83674	0.00165957	0.156318	2.84851	1.24567	0.672652	0.858702	0.925631	1.32749	0.737491	2.95203	4.15738	0.0911093	1.51923	1.80515	4.95511	4.56306	29	43	52	67	43	439	1059	3	86	111	1691	1484	0.344221	0.396143	0.571504	0.778715	0.408082	4.2278	11.7302	0.02902	1.06878	1.41565
770863	XM_025150250	GPC3	glypican 3	protein_coding	XP_025006018.2	4565	.	6.46503	2.58875	-6.46503	2.54049	0.000398728	0.0789532	2.75577	1.13141	0.762489	0.442982	0.844566	1.75098	0.488996	2.49847	3.53322	0.88554	1.42909	2.60388	5.18511	2.89779	34	19	46	105	26	303	665	39	78	226	1993	423	0.208768	0.090354	0.263696	0.642593	0.130542	1.53161	3.87425	0.234208	0.509981	1.51507
422672	XM_015276372,XM_025150192,XM_040699486,XM_040699487,XM_040699488,XM_040699489,XM_040699491,XM_040699492	NDNF	neuron-derived neurotrophic factor, transcript variant X1	protein_coding	XP_015131858.1;XP_025005960.1;XP_040555420.1;XP_040555421.1;XP_040555422.1;XP_040555423.1;XP_040555425.1;XP_040555426.1	9069	.	6.26737	1.89905	-6.26737	3.09243	0.00201311	0.164945	2.50352	1.63769	1.71087	1.16895	1.82491	1.2881	1.20384	2.62949	3.78203	0.358942	1.58332	1.02419	6.11467	2.15797	111	66	147	64	84	338	802	13	92	46	3847	227	0.380064	0.208857	0.464578	0.212857	0.249388	0.944644	2.69385	0.041491	0.32624	0.166269
107054877	XM_025142406,XM_040650896,XR_005841260	LOC107054877	uncharacterized LOC107054877, transcript variant X2	protein_coding	XP_024998174.2;XP_040506830.1	77845	.	6.21032	1.91461	6.21032	1.7636	0.0019601	0.163095	0.92311	1.59686	0.596525	1.53189	4.94347	1.17747	0.389963	0.941826	0.578287	1.25743	1.28234	0.724	0.759031	0.937569	25	100	1721	56	20	60	31	64	66	29	39	60	0.096513	0.281529	5.75619	0.195417	0.057396	0.173407	0.101935	0.219562	0.286194	0.119567
423095	XM_015286685	SYT8	synaptotagmin 8	protein_coding	XP_015142171.2	51887	.	6.03037	2.93842	-6.03037	0.810959	0.000191088	0.0620855	1.57404	0.542077	1.01731	0.272717	0.552923	0.293161	0.319951	0.796404	1.20431	0.66603	1.10448	0.44317	2.89956	3.12669	50	11	27	10	16	48	82	27	53	16	364	507	0.545559	0.086748	0.27462	0.101844	0.141619	0.426937	0.833696	0.285742	0.601659	0.187465
425662	XM_004948336,XM_025143601,XM_025143602,XM_025143603,XM_427540	LOC425662	methanethiol oxidase-like, transcript variant X1	protein_coding	XP_004948393.3;XP_024999369.2;XP_024999370.2;XP_024999371.2;XP_427540.5	.	.	5.72089	2.67126	-5.72089	3.9613	0.000372626	0.0789532	3.58048	2.39536	2.04749	2.70984	2.7534	1.86246	1.80028	3.19868	5.7905	2.06842	2.94597	1.92098	6.4717	2.28533	153	293	332	117	160	533	3417	147	309	124	4943	254	1.40417	1.96096	2.84805	1.07197	1.20694	3.54797	22.9491	1.31329	3.03138	1.25296
421718	XM_015284442	HEY2	hes related family bHLH transcription factor with YRPW motif 2	protein_coding	XP_015139928.1	66409	.	5.41115	2.37021	-5.41115	1.71963	0.000787956	0.10646	2.19577	0.878614	0.576848	0.501985	0.872097	0.802038	0.440329	2.07839	3.44115	0.407021	1.30786	1.1754	3.74705	3.09613	24	22	48	33	23	210	620	15	68	56	700	495	0.165643	0.118334	0.306022	0.223128	0.12704	1.17	3.97378	0.097033	0.48849	0.411664
428084	NM_001040644,XM_015278214,XM_040701572	GJA3	gap junction protein alpha 3	protein_coding	NP_001035734.1;XP_015133700.1;XP_040557506.1	53260	.	5.2875	1.28762	-5.2875	-1.33548	0.00975281	0.334554	0.507169	0.150306	0.0579223	0.317204	0.0490685	0.0635918	0.227369	0.186683	0.0451792	0.0613743	0.0909975	1.00816	1.79395	0.0433584	2	13	2	2	11	9	2	2	3	45	139	2	0.023062	0.020603	0.018143	0.022624	0.018856	0.07446	0.021394	0.020327	0.006784	0.102482
121106479	XM_040651460	LOC121106479	arylacetamide deacetylase-like 3	protein_coding	XP_040507394.1	.	.	5.27516	3.72949	-5.27516	1.42663	3.53407e-05	0.0229647	2.25254	0.804293	0.863393	0.442982	0.858397	0.644599	0.319951	1.69644	2.33344	0.851197	1.90926	2.12801	3.07392	3.21939	40	19	47	25	16	146	254	37	127	150	418	545	0.799749	0.302038	0.882062	0.499421	0.253367	2.40385	4.80121	0.724138	2.6972	3.28006
422305	XM_420282	GATD3AL2	putative glutamine amidotransferase like class 1 domain containing 3A-like 2	protein_coding	XP_420282.1	51694	.	5.23888	1.59606	5.23888	0.459283	0.00483839	0.242361	0.485629	1.14022	0.268827	0.422766	2.36502	0.124499	0.456735	3.2035	0.562836	0.204275	0.760832	0.210788	0.320239	0.854805	10	18	240	4	24	535	30	7	32	7	14	53	0.141837	0.195047	3.19902	0.052565	0.270761	6.24449	0.389953	0.096381	0.472923	0.105175
424811	XM_015277034	MOGAT1	monoacylglycerol O-acyltransferase 1	protein_coding	XP_015132520.1	3884	.	5.1341	2.66763	-5.1341	2.36887	0.000418706	0.0793565	2.52953	1.36272	1.30729	0.716471	1.89369	1.64063	1.00624	1.61203	2.13875	0.90241	1.41741	2.48729	5.09207	3.13923	72	34	157	94	65	134	214	40	77	205	1865	512	0.543925	0.202781	1.10399	0.698647	0.395607	0.823962	1.51103	0.289093	0.60919	1.67358
424552	XM_015290898,XM_015290899,XM_015290900,XM_015290901,XM_015290902,XM_015290903,XM_015290904,XM_015290905,XM_015290907,XM_015290908,XM_025153018,XM_025153019,XM_025153020,XM_025153021,XM_025153022,XM_040705310,XM_040705311,XM_040705312,XM_040705314,XM_040705315,XM_040705316,XM_040705317,XM_040705319,XM_040705320,XM_040705321,XM_040705322,XM_040705323,XM_040705324,XM_040705325,XM_040705326,XM_040705…	NEXN	nexilin F-actin binding protein, transcript variant X17	protein_coding	XP_015146384.2;XP_015146385.2;XP_015146386.2;XP_015146387.2;XP_015146388.2;XP_015146389.2;XP_015146390.2;XP_015146391.2;XP_015146393.2;XP_015146394.2;XP_025008786.2;XP_025008787.2;XP_025008788.2;XP_025008789.2;XP_025008790.2;XP_040561244.1;XP_040561245.1;XP_040561246.1;XP_040561248.1;XP_040561249.1;XP_040561250.1;XP_040561251.1;XP_040561253.1;XP_040561254.1;XP_040561255.1;XP_040561256.1;XP_040561…	6794	.	5.08272	1.96396	5.08272	1.20634	0.00213768	0.166818	0.75533	1.51846	0.813823	0.540021	4.22467	1.36583	1.07161	1.09481	1.00148	0.407021	0.453055	0.394668	0.956719	1.31903	37	24	1023	70	71	74	63	15	17	14	53	98	0.211164	0.097822	5.84602	0.391645	0.327964	0.341095	0.357068	0.07872	0.100131	0.079863
395941	NM_001030370,XM_015300900,XM_015300944,XM_040656097,XR_001470741	HGF	hepatocyte growth factor	protein_coding	NP_001025541.2;XP_015156386.2;XP_015156430.2;XP_040512031.1	49562	.	4.98104	1.56963	-4.98104	0.488502	0.00540814	0.258565	1.31334	0.480235	0.167225	0.179403	1.21081	0.319449	0.208118	0.796404	2.06937	0.257695	0.43	0.124192	2.89612	2.10268	6	7	76	11	10	48	201	9	16	4	363	216	0.015442	0.014118	0.197422	0.03049	0.022513	0.109236	0.533778	0.021952	0.045267	0.011557
419818	XM_015299136,XM_015299137,XM_025143864,XM_025143865,XM_025143866,XM_025143867,XM_040652902,XM_040652903,XM_040652904	PI16	peptidase inhibitor 16, transcript variant X3	protein_coding	XP_015154622.2;XP_015154623.3;XP_024999632.2;XP_024999633.2;XP_024999634.2;XP_024999635.2;XP_040508836.1;XP_040508837.1;XP_040508838.1	350	.	4.95379	1.49616	4.95379	0.350668	0.00644025	0.275498	0.487387	0.964169	0.386526	0.665764	3.50171	0.211293	0.148773	0.870947	0.562836	0.833714	0.283354	0.369791	0.457127	0.417498	15	31	597	7	7	54	30	36	10	13	21	22	0.059467	0.157778	2.6577	0.026324	0.021907	0.175215	0.111594	0.14863	0.041904	0.055287
422289	XM_004940729,XM_420268	GABRA3	gamma-aminobutyric acid type A receptor alpha3 subunit, transcript variant X1	protein_coding	XP_004940786.1;XP_420268.4	5495	.	4.93974	1.70249	-4.93974	2.83002	0.00401616	0.217949	2.87319	1.42147	1.94377	0.501985	1.19999	0.977378	0.724001	3.1817	4.5154	0.453548	1.65467	1.58506	4.69922	4.33126	139	22	75	43	42	526	1375	17	99	89	1407	1254	0.323391	0.039428	0.159744	0.097421	0.078217	0.984739	2.96759	0.036864	0.239808	0.220536
100858277	XM_004944253,XM_015292516,XM_015292517,XM_015292518,XM_025154308	ADAMTS18	ADAM metallopeptidase with thrombospondin type 1 motif 18, transcript variant X4	protein_coding	XP_004944310.4;XP_015148002.3;XP_015148003.3;XP_015148004.2;XP_025010076.2	64802	.	4.87878	2.20718	-4.87878	0.250073	0.00127207	0.13719	1.28637	0.425225	0.268827	0.13038	0.447066	0.370631	0.168827	1.16562	2.35602	0.646136	0.333911	0.855252	2.48946	1.03745	10	5	21	13	8	81	259	26	12	36	260	69	0.026961	0.011046	0.055259	0.037651	0.017664	0.192187	0.829109	0.073462	0.034493	0.113113
769592	NM_001389647	ADAMTS10	ADAM metallopeptidase with thrombospondin type 1 motif, 10	protein_coding	NP_001376576.1	1067	.	4.87565	1.67501	-4.87565	1.33926	0.00433464	0.224989	1.87639	0.771523	0.495343	0.272717	1.08705	0.783272	0.208118	1.78264	2.9911	0.120244	0.684961	1.1464	3.23764	3.078	20	11	65	32	10	159	437	4	28	54	475	488	0.06233	0.026702	0.193925	0.099982	0.024895	0.415944	1.31706	0.011022	0.09417	0.18745
100857440	XR_005859894	LOC100857440	arginine/serine-rich protein 45-like	misc_RNA	.	65580	.	4.82008	1.90132	-4.82008	0.53676	0.00260391	0.183159	1.30625	0.526501	0.21892	0.249948	0.447066	0.943974	0.246367	1.05273	1.10112	0.204275	0.584143	1.25907	3.36987	1.31903	8	10	21	41	12	70	72	7	23	62	526	98	0.024153	0.024606	0.062342	0.127432	0.031141	0.180589	0.214367	0.020232	0.076179	0.211695
768768	XM_001231885,XM_015280357,XM_015280358,XM_015280359,XM_015280360,XM_040656583,XM_040656584,XR_005843294	PRUNE2	prune homolog 2, transcript variant X2	protein_coding	XP_001231886.5;XP_015135843.2;XP_015135844.2;XP_015135845.2;XP_015135846.2;XP_040512517.1;XP_040512518.1	54738	.	4.8017	2.16735	4.8017	3.74444	0.00141663	0.143393	2.42032	3.27625	1.67431	2.13913	6.70874	3.57083	3.29031	2.27421	2.30586	1.95979	2.65924	1.96317	2.44312	3.19076	107	180	5989	483	566	250	248	133	245	129	250	533	0.154991	0.206594	8.19689	0.695303	0.668302	0.295563	0.336428	0.186893	0.37425	0.202262
110224120	NM_001351435,XM_025143390	FAM83DL	family with sequence similarity 83, member D like	protein_coding	NP_001338364.1;XP_024999158.1	80604	.	4.79048	1.75123	-4.79048	2.0278	0.0037016	0.208728	2.02666	1.15676	1.58848	0.903158	0.98987	0.395557	1.00624	2.05726	2.99973	1.32155	0.760832	1.36356	4.88404	0.830258	98	46	57	14	65	206	440	69	32	70	1607	51	4.16011	1.51529	2.00445	0.477105	2.20709	6.70676	16.787	2.6459	1.21428	2.7474
107054533	XR_001468885,XR_003071674	LOC107054533	uncharacterized LOC107054533, transcript variant X1	lncRNA	.	77508	.	4.76863	2.70505	-4.76863	-0.15104	0.000413574	0.0793565	1.07759	0.36414	0.495343	0.179403	0.142466	0.46785	0.265118	0.634663	1.05768	0.430472	0.35854	0.855252	2.48031	1.28331	20	7	6	17	13	36	68	16	13	36	258	94	0.059737	0.014848	0.014169	0.050872	0.030397	0.087971	0.191836	0.045299	0.039816	0.117611
395565	NM_204787,XM_040655380	VCAN	versican	protein_coding	NP_990118.1;XP_040511314.1	49376	.	4.74345	2.00371	-4.74345	4.70628	0.00209026	0.165835	4.1976	3.12286	2.87768	2.54193	3.17968	2.35074	3.21274	4.57437	5.59168	0.90241	3.11451	2.64074	7.18353	5.75274	310	255	466	182	533	1487	2969	40	353	233	8132	3469	0.433173	0.278934	0.601042	0.24813	0.599624	1.68406	3.85691	0.052702	0.513354	0.348081
417147	XM_003642304,XM_004945946,XM_004945948,XM_004945949,XM_015279781,XM_015279785,XM_025141391,XM_040649409,XM_040649410,XM_040649411,XM_040649412,XM_040649413,XR_001464518	ADAMTSL2	ADAMTS like 2, transcript variant X6	protein_coding	XP_003642352.5;XP_004946003.4;XP_004946005.4;XP_004946006.4;XP_015135267.3;XP_015135271.3;XP_024997159.2;XP_040505343.1;XP_040505344.1;XP_040505345.1;XP_040505346.1;XP_040505347.1	50450	.	4.72757	2.23294	-4.72757	1.54023	0.00123716	0.13719	2.16031	0.883573	0.911316	0.249948	1.57144	0.6024	0.283628	1.68271	3.52128	0.498622	1.35758	1.87753	3.32968	2.37716	43	10	114	23	14	144	659	19	72	119	510	275	0.153021	0.02579	0.462617	0.081019	0.039656	0.509326	2.71844	0.065299	0.283839	0.541386
422849	XM_420795	CYTL1	cytokine like 1	protein_coding	XP_420795.1	11161	.	4.66411	2.88664	-4.66411	2.81654	0.000278351	0.0759675	3.29894	1.57775	0.576848	2.1637	0.535811	1.30135	2.314	2.57479	4.15609	2.84222	2.32622	2.45808	4.97805	3.033	24	184	26	65	256	323	1058	284	185	200	1719	471	0.353877	2.18649	0.359002	0.957356	3.12491	3.9438	14.8706	4.13647	2.92459	3.25006
395562	NM_204784,XM_015280851,XM_015280852,XM_040650634,XM_040650658	WNT11	Wnt family member 11	protein_coding	NP_990115.1;XP_015136337.1;XP_015136338.1;XP_040506568.1;XP_040506592.1	546	.	4.65713	2.2301	-4.65713	3.32083	0.0012641	0.13719	3.30806	2.01213	2.25364	1.91866	0.603075	2.10088	2.13699	3.05952	4.47263	0.851197	1.94222	2.98178	5.76082	3.83972	184	147	30	146	219	478	1333	37	131	307	2998	873	0.483108	0.29928	0.072225	0.402046	0.471183	1.05378	3.55482	0.091523	0.765889	0.857784
429936	XR_005841468	AADACL4P	arylacetamide deacetylase like 4 pseudo	lncRNA	.	53814	.	4.65433	2.6501	-4.65433	-0.417527	0.00048089	0.0852236	1.03567	0.301787	0.244089	0.10523	0.500966	0.182938	0.0868816	0.690616	0.954892	0.148802	1.01435	0.942193	1.39684	1.75693	9	4	24	6	4	40	59	5	47	41	92	156	0.530471	0.190785	1.38616	0.350203	0.19071	2.03474	3.43545	0.259184	3.04846	2.74249
548626	NM_001017413	PTX3	pentraxin 3	protein_coding	NP_001017413.1	66595	.	4.63103	1.31705	-4.63103	0.847311	0.0104057	0.344093	1.29839	0.619137	0.576848	0.36036	0.698432	0.345267	0.188606	1.54531	2.17985	0.176805	0.35854	0.490095	3.71815	0.866923	24	15	36	12	9	125	222	6	13	18	685	54	0.254249	0.117007	0.351195	0.116236	0.070336	1.06887	2.1844	0.057575	0.143743	0.194367
374169	NM_204293,XM_015279261,XM_015279262,XM_015279263,XM_015279264,XM_015279265,XM_015279266,XM_015279267,XM_015279268,XM_015279269,XM_015279270,XM_015279271,XM_015279272,XM_015279273,XM_015279274,XM_015279275,XM_015279276,XM_015279277,XM_015279278,XM_015279279,XM_025156019,XM_025156020,XR_001464423	CACNA1B	calcium voltage-gated channel subunit alpha1 B	protein_coding	NP_989624.1;XP_015134747.3;XP_015134748.3;XP_015134749.3;XP_015134750.3;XP_015134751.3;XP_015134752.3;XP_015134753.3;XP_015134754.3;XP_015134755.3;XP_015134756.3;XP_015134757.3;XP_015134758.3;XP_015134759.3;XP_015134760.3;XP_015134761.3;XP_015134762.3;XP_015134763.3;XP_015134764.3;XP_015134765.3;XP_025011787.2;XP_025011788.2	49068	.	4.62808	1.69539	-4.62808	0.980077	0.00435726	0.224989	1.33564	0.719635	0.576848	0.765456	0.428643	1.26123	0.355382	0.930252	1.2436	0.851197	0.815226	0.601135	4.02075	0.481949	24	37	20	62	18	59	86	37	35	23	858	26	0.041823	0.050652	0.03135	0.107573	0.025659	0.084226	0.139636	0.062344	0.063915	0.042537
425046	NM_001277478	TM4SF1	transmembrane 4 L six family member 1	protein_coding	NP_001264407.1	7938	.	4.61735	0.855537	-4.61735	3.53182	0.0302044	0.514075	2.53533	1.79654	1.30729	0.442982	0.802259	2.09328	4.04461	2.08884	3.69434	0.476261	1.72265	2.44623	6.57524	0.297279	72	19	43	145	999	212	751	18	106	198	5315	15	1.51289	0.299376	0.823664	2.9989	17.017	3.60598	14.7327	0.361738	2.33055	4.47852
100859315	XM_015291765,XM_015291766,XR_001468134,XR_003076672,XR_003076673,XR_005862275,XR_005862276	SPTSSBL	serine palmitoyltransferase small subunit B-like, transcript variant X1	protein_coding	XP_015147251.2;XP_015147252.2	63820	.	4.60598	2.72922	-4.60598	-0.330067	0.000405007	0.0789532	0.992562	0.333617	0.408956	0.295132	0.552923	0.124499	0.472956	0.147235	0.751844	0.816016	0.308854	0.724	2.36075	0.993909	16	12	27	4	25	7	43	35	11	29	233	65	0.192329	0.149968	0.416563	0.04397	0.266976	0.068301	0.664302	0.558628	0.1365	0.516186
420264	XM_015282983,XM_015282984,XM_015282985,XM_015282986,XM_015282987,XM_015282988,XM_025148068,XM_025148069,XM_025148070,XM_025148071,XM_025148072,XM_025148073,XM_025148074,XM_025148075,XM_025148076,XM_025148077,XM_025148078,XM_025148079,XM_025148080,XM_025148081,XM_025148082,XM_025148083,XM_025148084,XM_040696393,XM_040696394,XM_040696395,XM_040696396,XM_040696397,XM_040696398,XM_040696399,XM_040696…	RIMS2	regulating synaptic membrane exocytosis 2, transcript variant X29	protein_coding	XP_015138469.2;XP_015138470.2;XP_015138471.2;XP_015138472.2;XP_015138473.1;XP_015138474.1;XP_025003836.2;XP_025003837.2;XP_025003838.2;XP_025003839.2;XP_025003840.2;XP_025003841.2;XP_025003842.2;XP_025003843.2;XP_025003844.1;XP_025003845.1;XP_025003846.1;XP_025003847.2;XP_025003848.1;XP_025003849.1;XP_025003850.1;XP_025003851.1;XP_025003852.1;XP_040552327.1;XP_040552328.1;XP_040552329.1;XP_040552…	51219	.	4.59234	3.59258	-4.59234	0.196484	5.56403e-05	0.0316362	1.39844	0.449445	0.431042	0.338943	0.371918	0.266384	0.246367	1.04202	1.9378	0.983921	0.645476	1.44918	2.17473	1.19955	17	14	17	9	12	69	178	45	26	77	198	85	0.035411	0.022215	0.031306	0.018232	0.019119	0.116895	0.386134	0.088328	0.056298	0.172779
107054095	XR_001468048	LOC107054095	uncharacterized LOC107054095	lncRNA	.	77079	.	4.58009	2.93205	-4.58009	-1.4591	0.000255317	0.0728516	0.551912	0.156622	0.193304	0.10523	0.251303	0.0943666	0.128436	0.167094	0.38096	0.383182	0.308854	0.5796	1.45405	0.204829	7	4	11	3	6	8	19	14	11	22	98	10	0.136181	0.060614	0.206111	0.041524	0.088818	0.128924	0.353421	0.27184	0.236013	0.475954
416268	XM_040647180,XM_414586	CCDC69	coiled-coil domain containing 69, transcript variant X1	protein_coding	XP_040503114.1;XP_414586.2	3205	.	4.57723	1.53674	4.57723	0.991828	0.00634834	0.274554	0.730232	1.29429	0.556899	0.828284	4.06237	0.395557	0.902273	1.02034	1.11178	0.625963	0.665354	0.153639	0.969855	0.854805	23	41	908	14	56	67	73	25	27	5	54	53	0.214228	0.296311	7.97389	0.127061	0.4232	0.507123	0.631484	0.221031	0.254768	0.049524
121107594	XM_040652645,XM_040652646	VSIG8	V-set and immunoglobulin domain containing 8, transcript variant X1	protein_coding	XP_040508579.1;XP_040508580.1	.	.	4.51112	2.03413	-4.51112	4.35634	0.00204923	0.164945	3.89024	2.89422	3.27571	3.34151	2.05852	1.85349	2.87713	3.95895	4.23376	3.1483	3.51585	3.54539	7.25637	1.64175	424	483	183	116	409	948	1120	362	481	475	8556	139	4.88216	4.36784	1.95035	1.30396	3.79703	8.82436	11.9796	4.00811	5.7777	5.86391
428499	XM_004935120	LOC428499	carboxymethylenebutenolidase homolog	protein_coding	XP_004935177.2	66562	.	4.50197	1.49686	-4.50197	2.60746	0.00707517	0.2927	2.64461	1.34599	1.66502	0.482585	0.951671	1.17747	0.654588	3.14462	3.69079	0.453548	1.17551	2.53282	5.16527	2.84975	106	21	54	56	37	511	749	17	58	213	1965	407	0.803813	0.120286	0.372409	0.411618	0.223485	3.12498	5.26787	0.117092	0.454075	1.72649
121107593	XM_040652644	LOC121107593	uncharacterized LOC121107593, transcript variant X1	protein_coding	XP_040508578.1	.	.	4.49144	1.4127	-4.49144	-2.16718	0.00860816	0.327941	0.306286	0.0905732	0.0292518	0.1551	0.1649	0.0635918	0.0656468	0.064949	0.0227665	0.0911093	0.120098	0.063432	1.24303	0.297279	1	6	7	2	3	3	1	3	4	2	77	15	0.00351	0.072437	0.090812	0.02783	0.027912	0.032001	0.011379	0.039714	0.060181	0.02557
417534	XM_415780	CCL26	C-C motif chemokine ligand 26	protein_coding	XP_415780.3	50536	.	4.47312	2.58454	-4.47312	-0.0328482	0.000581905	0.0933111	1.18548	0.405451	0.0579223	0.57708	0.682971	0.266384	0.301904	0.546442	2.08568	0.358942	0.498088	1.00816	1.18789	1.97415	2	26	35	9	15	30	204	13	19	45	72	192	0.048064	0.489632	0.767025	0.193737	0.289625	0.562539	4.53331	0.277544	0.468873	1.15081
772291	XM_001235446	SRD5A2	steroid 5 alpha-reductase 2	protein_coding	XP_001235447.1	8069	.	4.42104	1.91218	-4.42104	1.74693	0.00276881	0.185485	2.00581	1.05264	1.01731	0.812832	1.23221	0.491165	0.710383	2.05193	2.51301	0.868471	0.815226	1.21784	4.48719	2.1331	50	40	78	18	41	205	296	38	35	59	1207	222	0.408611	0.254737	0.582922	0.144193	0.267577	1.35356	2.24676	0.293613	0.290272	0.510453
428259	XM_425818	PNPLA1	patatin like phospholipase domain containing 1	protein_coding	XP_425818.3	296	.	4.38293	2.2293	-4.38293	2.91574	0.00134566	0.140175	2.94867	1.83268	1.54862	2.20572	2.28535	2.01501	0.737491	2.20385	2.86763	0.816016	1.8234	3.72776	5.51864	2.93855	94	191	224	135	43	235	396	35	117	545	2526	437	0.641117	1.02413	1.41714	0.905219	0.234095	1.30005	2.51297	0.228337	0.830757	3.99829
429071	XM_040704897,XM_040704898	PAPPA2	pappalysin 2, transcript variant X1	protein_coding	XP_040560831.1;XP_040560832.1	3311	.	4.31823	6.97988	4.31823	3.82206	2.42556e-08	0.000165496	2.59925	4.39722	4.13004	4.96653	3.30111	4.97767	5.34513	3.66283	3.23482	2.66573	2.84936	2.55506	1.90069	2.38981	806	1600	512	1354	2555	760	529	246	286	217	154	278	1.75807	2.74162	1.03254	2.8978	4.4941	1.33839	1.06896	0.514749	0.647376	0.505636
771511	XM_004944679,XM_040646784	FAM19A4	family with sequence similarity 19 member A4, C-C motif chemokine like, transcript variant X2	protein_coding	XP_004944736.1;XP_040502718.1	66667	.	4.30473	5.74744	4.30473	2.85577	4.15544e-07	0.00115193	1.80879	3.57226	3.44264	3.62199	4.4786	3.48634	3.68434	2.71965	2.31511	2.17639	2.20243	1.00816	1.19909	1.95156	482	598	1231	453	764	364	250	162	166	45	73	188	0.996789	0.815358	2.32903	0.904976	1.2652	0.507554	0.448695	0.218338	0.245791	0.067353
421055	XM_015282561,XM_015282562,XM_015282563,XM_015282564,XM_015282566,XM_015282567,XM_015282568,XM_015282569,XM_015282571,XM_015282572,XM_015282573,XM_015282574,XM_015282575,XM_015282576,XM_015282577,XM_015282578,XM_015282579,XM_015282580,XM_015282581,XM_025147875,XM_025147876,XM_025147877,XM_025147878,XM_025147880,XM_040695651,XM_040695652,XM_040695654,XM_040695655,XM_040695656,XM_040695657,XM_040695…	EPB41L3	erythrocyte membrane protein band 4.1 like 3, transcript variant X9	protein_coding	XP_015138047.2;XP_015138048.2;XP_015138049.2;XP_015138050.2;XP_015138052.2;XP_015138053.2;XP_015138054.2;XP_015138055.2;XP_015138057.2;XP_015138058.2;XP_015138059.2;XP_015138060.2;XP_015138061.2;XP_015138062.2;XP_015138063.2;XP_015138064.2;XP_015138065.2;XP_015138066.2;XP_015138067.2;XP_025003643.2;XP_025003644.2;XP_025003645.2;XP_025003646.2;XP_025003648.2;XP_040551585.1;XP_040551586.1;XP_040551…	10955	.	4.27506	1.40076	-4.27506	1.02178	0.009296	0.33062	1.5449	0.683526	0.556899	0.521129	0.603075	0.266384	0.283628	1.87004	2.49276	0.257695	0.520087	0.704235	3.61113	1.68346	23	23	30	9	14	173	291	9	20	28	632	145	0.064682	0.048861	0.076564	0.023308	0.029428	0.448907	0.855422	0.023023	0.054302	0.079253
423752	XM_015288524,XM_015288525,XM_040702792,XM_430091	LOC423752	uncharacterized LOC423752, transcript variant X2	protein_coding	XP_015144010.2;XP_015144011.2;XP_040558726.1;XP_430091.5	52041	.	4.2747	1.57725	-4.2747	0.702616	0.00619215	0.274396	1.31639	0.637038	0.744964	0.338943	0.951671	0.293161	0.337775	1.15571	2.15945	0.283681	0.406571	0.5796	3.44234	1.02669	33	14	54	10	17	80	218	10	15	22	556	68	0.142238	0.047131	0.225328	0.043471	0.059657	0.290073	0.914569	0.041738	0.069068	0.103668
420731	XM_418830	EPDR1	ependymin related 1, transcript variant X1	protein_coding	XP_418830.2	9150	.	4.27452	1.94535	-4.27452	2.38098	0.00265315	0.183257	2.55078	1.40812	1.4439	0.732985	1.33471	1.14844	1.09276	2.69593	3.77869	1.25743	1.6842	0.762734	4.741	3.0806	84	35	88	54	73	357	800	64	102	31	1450	489	0.536455	0.175583	0.521682	0.340066	0.3763	1.8473	4.76173	0.395452	0.681804	0.210837
772279	XM_001235437,XM_004941876,XM_040701580	SLC24A4	solute carrier family 24 member 4, transcript variant X2	protein_coding	XP_001235438.2;XP_004941933.1;XP_040557514.1	8205	.	4.26588	3.87332	-4.26588	0.0870054	3.13811e-05	0.0225382	1.31402	0.466602	0.576848	0.381463	0.535811	0.239102	0.50486	0.561525	1.9378	1.7144	1.33294	0.5796	0.582146	1.73726	24	16	26	8	27	31	178	105	70	22	28	153	0.048858	0.026096	0.048245	0.015808	0.044803	0.051995	0.342411	0.210299	0.149985	0.048761
395097	NM_001030342,XM_015286525	IGF2	insulin like growth factor 2	protein_coding	NP_001025513.1;XP_015142011.1	4942	.	4.25584	1.02193	-4.25584	1.22932	0.0223402	0.459835	1.68704	0.76293	0.140666	0.13038	1.41177	1.31448	0.0656468	1.51464	1.88907	0.0911093	0.684961	1.47273	3.90755	2.07683	5	5	96	66	3	121	170	3	28	79	789	211	0.013885	0.008704	0.224287	0.164122	0.005104	0.252717	0.41175	0.006543	0.07371	0.215493
374046	XM_001231623,XM_001231650,XM_004936545,XM_015290801,XM_015290802,XM_040704931,XM_422303,XR_005861921,XR_005861922	COL11A1	collagen type XI alpha 1 chain, transcript variant X2	protein_coding	XP_001231624.3;XP_001231651.3;XP_004936602.2;XP_015146287.2;XP_015146288.2;XP_040560865.1;XP_422303.4	49019	.	4.23745	1.77522	-4.23745	2.40218	0.00395985	0.217013	2.38128	1.49494	1.4439	1.37238	1.07526	0.909777	1.75457	2.41373	3.15721	0.453548	1.83222	1.49591	5.15668	2.19209	84	84	64	39	153	282	498	17	118	81	1953	234	0.163658	0.128728	0.121668	0.086031	0.233614	0.484254	1.05443	0.032018	0.254722	0.201472
101747367	XM_015290876	LOC101747367	uricase-like	protein_coding	XP_015146362.1	66870	.	4.19262	0.872471	4.19262	2.69998	0.0319922	0.523047	1.43506	2.03621	5.73086	1.08139	1.42112	0.293161	0.710383	2.98036	1.97913	0.646136	0.453055	0.89066	3.26187	1.37949	2544	59	97	10	41	449	185	26	17	38	484	105	17.761	0.320584	0.624324	0.062272	0.225854	2.52976	1.1972	0.168238	0.119247	0.278269
101749016	XR_005862403,XR_005862404,XR_005862405,XR_005862406,XR_005862407	LOC101749016	uncharacterized LOC101749016, transcript variant X2	lncRNA	.	68492	.	4.13314	2.2832	-4.13314	-0.630859	0.00126042	0.13719	0.829446	0.301633	0.193304	0.226814	0.312871	0.644599	0.265118	0.167094	0.562836	0.584753	0.62532	2.20738	0.681305	0.315079	7	9	14	25	13	8	30	23	25	161	34	16	0.008131	0.007885	0.014485	0.028242	0.012228	0.006742	0.032724	0.025675	0.02953	0.204534
404747	NM_213572,XM_015295699,XM_015295700	SLC6A4	solute carrier family 6 member 4	protein_coding	NP_998737.1;XP_015151185.1;XP_015151186.1	3120	.	4.12978	4.31469	4.12978	2.17106	1.17323e-05	0.0106733	1.3705	2.92514	2.36107	3.48977	2.25953	2.52464	3.66506	3.25079	1.61718	1.38294	1.35758	0.535541	2.16905	1.1607	202	541	219	211	753	555	130	74	72	20	197	81	0.627424	1.34199	0.629001	0.644449	1.92256	1.40229	0.373721	0.226684	0.231892	0.064911
100858555	XM_040651369	MFAP2	microfibrillar associated protein 2	protein_coding	XP_040507303.1	64535	.	4.10267	1.75693	-4.10267	0.848949	0.0042658	0.224531	1.49664	0.696759	0.556899	0.749312	0.447066	0.644599	0.283628	1.49905	2.39581	0.407021	0.645476	0.663875	3.3822	1.48547	23	36	21	25	14	119	268	15	26	26	531	118	0.546107	0.679499	0.471582	0.582818	0.265627	2.33883	6.05675	0.33197	0.655015	0.664101
101747853	XR_005841822	LOC101747853	loricrin-like	misc_RNA	.	67346	.	4.08001	2.04077	-4.08001	2.87744	0.00223134	0.16916	3.04591	1.78977	2.5795	2.06931	2.45425	0.370631	1.90562	1.35931	3.5431	3.86171	1.25637	2.6716	5.25921	1.68346	243	169	259	13	177	102	670	623	64	239	2101	145	16.4451	8.97338	16.1916	0.826203	9.62691	5.54216	42.1448	40.641	4.47878	17.3135
422950	XM_420888	EGR4	early growth response 4	protein_coding	XP_420888.2	12020	.	4.07808	2.16376	-4.07808	1.56832	0.00168185	0.156318	2.05705	1.0523	1.30729	0.665764	0.816499	1.34039	0.536075	1.6478	0.578287	2.21741	3.93152	2.96942	1.62985	1.01584	72	31	44	68	29	139	31	168	657	304	118	67	0.472781	0.15702	0.261609	0.438289	0.15334	0.737244	0.188675	1.05828	4.50445	2.14283
121106501	XM_040703791,XM_040703793,XM_040703795	LOC121106501	uncharacterized LOC121106501, transcript variant X3	protein_coding	XP_040559725.1;XP_040559727.1;XP_040559729.1	.	.	4.03011	2.85376	-4.03011	1.51369	0.000347471	0.0789532	2.17068	1.04192	0.727223	0.501985	1.41177	0.977378	1.47745	1.15571	3.14429	3.36157	1.06012	2.76519	1.56208	1.13086	32	22	96	43	115	80	493	427	50	258	110	78	0.087806	0.04665	0.263788	0.11685	0.290632	0.228409	2.30637	1.27912	0.181362	0.870081
396032	NM_205133	TNNC1	troponin C1, slow skeletal and cardiac type	protein_coding	NP_990464.1	49617	.	4.01514	2.24421	-4.01514	1.59883	0.00141934	0.143393	2.14332	1.07199	1.47612	1.00185	1.73781	0.55893	0.926033	0.731201	0.415779	1.75212	3.15021	1.40088	3.72204	2.41891	87	53	135	21	58	43	21	109	363	73	687	285	2.35452	1.11846	3.39597	0.548527	1.26965	0.944558	0.508155	2.85384	10.354	2.12507
424017	XM_040703827,XM_421874	RAB17	RAB17, member RAS oncogene family, transcript variant X1	protein_coding	XP_040559761.1;XP_421874.2	2855	.	4.01088	1.93554	-4.01088	2.48948	0.00289214	0.189741	2.86169	1.46495	1.27101	2.03643	0.447066	2.77787	1.62266	0.634663	0.765407	2.93941	2.44597	3.90054	2.52994	4.5889	69	164	21	260	134	36	44	307	205	620	269	1512	0.853033	1.629	0.223039	3.21816	1.36743	0.368268	0.505916	3.74505	2.71661	8.26074
395358	NM_204646,XM_015291636,XM_015291637,XM_040705448,XM_040705449,XM_040705450	BCHE	butyrylcholinesterase	protein_coding	NP_989977.1;XP_015147122.2;XP_015147123.2;XP_040561382.1;XP_040561383.1;XP_040561384.1	49281	.	4.00978	1.78634	-4.00978	4.49605	0.00407884	0.218694	4.00919	3.17653	2.46106	3.34956	3.12637	2.50759	3.29031	4.32432	3.5052	0.935569	3.03652	4.20653	7.19126	5.18008	220	486	447	208	566	1240	651	42	332	777	8176	2311	1.46128	2.37066	2.51746	1.11912	2.83105	5.92819	3.54862	0.161534	2.28732	4.81272
421053	XM_040695644,XM_040695645	ARHGAP28	Rho GTPase activating protein 28, transcript variant X2	protein_coding	XP_040551578.1;XP_040551579.1	10945	.	3.97893	1.64804	-3.97893	0.53943	0.00565182	0.263324	1.34576	0.610957	0.635091	0.179403	0.728867	0.266384	0.750857	1.10514	2.54874	0.231232	0.541757	0.44317	2.74768	1.562	27	7	38	9	44	75	305	8	21	16	322	128	0.046886	0.009622	0.061465	0.014512	0.061947	0.105755	0.509667	0.013123	0.040943	0.030148
417881	XM_004937597,XM_015283431,XM_015283434,XM_015283440,XM_025154554,XM_040652017,XM_040652020,XM_416124	SLC6A15	solute carrier family 6 member 15, transcript variant X8	protein_coding	XP_004937654.1;XP_015138917.1;XP_015138920.1;XP_015138926.1;XP_025010322.1;XP_040507951.1;XP_040507954.1;XP_416124.1	8353	.	3.96625	5.24842	-3.96625	3.94942	1.42298e-06	0.00242725	4.4088	2.77422	2.34952	2.75096	2.22791	3.05319	2.67813	3.58562	5.87348	3.41545	3.54297	4.02923	4.54977	5.04194	200	303	213	324	348	717	3623	445	491	682	1263	2094	0.326035	0.413553	0.526564	0.508721	0.862951	1.48263	10.1446	1.08699	1.14041	2.11471
120017337	NM_001389694	LOC120017337	GTPase IMAP family member 7-like	protein_coding	NP_001376623.1	.	.	3.93821	0.87087	3.93821	0.99517	0.0341847	0.532516	0.758058	1.12649	0.21892	4.12106	0.635566	0.856913	0.168827	0.757637	1.15363	0.309207	1.42909	0.210788	1.13055	0.315079	8	867	32	36	8	45	77	11	78	7	67	16	0.124187	11.4514	0.48499	0.586078	0.10595	0.611196	1.18855	0.17214	1.36136	0.122014
769290	XM_040702102,XM_040702103,XM_040702104,XM_040702105,XM_040702106,XR_005860570	OVCH1	ovochymase 1, transcript variant X4	protein_coding	XP_040558036.1;XP_040558037.1;XP_040558038.1;XP_040558039.1;XP_040558040.1	55137	.	3.93745	2.52155	-3.93745	0.252263	0.000764241	0.104288	1.332	0.535501	0.474226	0.295132	0.391075	0.491165	0.654588	0.906822	2.38706	0.231232	0.62532	1.68928	1.74893	1.31018	19	12	18	18	37	57	266	8	25	99	133	97	0.046651	0.023485	0.040297	0.043524	0.075485	0.116308	0.686156	0.01821	0.061934	0.266786
424287	XM_015289925,XM_040704260,XM_040704261,XM_422132	TMEM163	transmembrane protein 163, transcript variant X1	protein_coding	XP_015145411.1;XP_040560194.1;XP_040560195.1;XP_422132.2	9253	.	3.91214	2.3774	3.91214	3.29029	0.00107197	0.130608	1.99952	3.79769	3.21016	3.96029	4.91232	4.65275	2.19192	3.85872	0.252014	2.09801	2.48004	1.44918	2.20837	3.50952	403	770	1683	1072	230	880	12	151	211	77	204	681	3.4975	5.22733	13.5356	9.11875	1.59383	6.14511	0.092813	1.24703	1.89692	0.710944
107053070	XR_001466017,XR_001466018,XR_005858174,XR_005858175	LOC107053070	uncharacterized LOC107053070, transcript variant X1	lncRNA	.	76069	.	3.86556	2.53918	-3.86556	1.22725	0.000747499	0.103034	1.91686	0.931921	1.14306	1.29664	1.01479	0.42006	0.696635	1.02034	3.14429	0.851197	0.760832	3.06162	2.09904	1.58419	59	77	59	15	40	67	493	37	32	327	185	131	0.499996	0.499705	0.456348	0.119462	0.262496	0.453738	4.02654	0.288628	0.270917	3.00013
418978	NM_001277811,XM_015278141,XM_015278143,XM_015278147	PDGFD	platelet derived growth factor D	protein_coding	NP_001264740.1;XP_015133627.1;XP_015133629.1;XP_015133633.1	12905	.	3.85173	1.65917	-3.85173	3.61618	0.00569085	0.263324	3.38901	2.46159	2.31431	2.08226	3.00417	1.94919	1.91752	3.50209	5.11041	0.430472	2.54586	1.6993	5.28768	5.26036	194	171	406	127	179	673	2109	16	223	100	2144	2447	0.728838	0.504144	1.41227	0.465496	0.545027	2.057	7.41027	0.056448	0.874975	0.400707
373919	NM_204128,XM_015285080,XM_015285082,XM_025148466,XM_040696694	RUNX2	runt related transcription factor 2	protein_coding	NP_989459.1;XP_015140566.2;XP_015140568.2;XP_025004234.2;XP_040552628.1	12522	.	3.84414	2.24692	-3.84414	2.40665	0.00147326	0.145682	2.71767	1.55775	0.926943	1.34041	0.977249	2.19617	1.55569	2.35001	3.35855	1.19033	1.8497	1.74838	4.65923	3.49983	44	81	56	159	125	267	582	59	120	105	1367	676	0.139886	0.18994	0.155625	0.468272	0.305433	0.699854	1.71613	0.17227	0.428438	0.337992
415818	XM_025154302,XM_040707241,XM_040707242,XM_040707243	CRISPLD2	cysteine rich secretory protein LCCL domain containing 2, transcript variant X2	protein_coding	XP_025010070.2;XP_040563175.1;XP_040563176.1;XP_040563177.1	4242	.	3.83965	3.41982	-3.83965	5.34645	9.90573e-05	0.038621	5.51958	3.9538	3.96386	3.2179	3.94088	3.65065	3.54935	5.40014	6.08465	4.14473	4.29906	5.34579	7.63014	5.61313	713	439	830	513	690	2686	4204	768	861	1765	11103	3143	2.22498	1.07559	2.39479	1.56935	1.75951	6.77847	12.9296	2.30382	2.9138	5.92691
121107358	XR_005841367	LOC121107358	uncharacterized LOC121107358	lncRNA	.	.	.	3.83624	3.51553	3.83624	1.20961	7.95357e-05	0.0344861	0.903886	2.0989	2.35531	1.31869	2.32075	2.21029	1.44493	2.94341	1.03547	0.705013	1.62452	0.622352	0.969855	0.466104	201	79	231	161	111	436	66	29	96	24	54	25	0.261308	0.08	0.277402	0.205235	0.11562	0.458473	0.078904	0.035346	0.12938	0.032929
424315	NM_001037837,XM_040703510,XM_040703511	TNFAIP6	TNF alpha induced protein 6	protein_coding	NP_001032926.2;XP_040559444.1;XP_040559445.1	9481	.	3.81191	2.0459	-3.81191	3.6845	0.00236025	0.173161	3.58888	2.55963	2.70716	1.88211	2.77908	2.30543	2.17219	3.51183	4.69711	0.833714	2.6443	2.44027	5.3201	5.59776	270	142	339	175	226	678	1568	36	242	197	2194	3109	2.70156	1.10115	3.15611	1.69765	1.78966	5.51625	14.7089	0.333917	2.50831	2.07541
420872	NM_001004399	LY86	lymphocyte antigen 86	protein_coding	NP_001004399.1	9703	.	3.80696	2.26786	-3.80696	1.88262	0.00141763	0.143393	2.35889	1.24865	1.52828	0.501985	1.65306	0.76426	1.14431	1.90002	2.44721	0.951867	1.99816	1.54118	4.18464	3.03031	92	22	124	31	78	178	280	43	138	85	968	470	1.42484	0.256087	1.76595	0.461003	0.97286	2.22624	4.02489	0.633297	2.21834	1.3961
420397	NM_001199581,XM_015281085,XM_015281086,XM_025147148,XM_040679816,XM_040679817,XM_040679818	GJC2	gap junction protein gamma 2	protein_coding	NP_001186510.1;XP_015136571.1;XP_015136572.1;XP_025002916.1;XP_040535750.1;XP_040535751.1;XP_040535752.1	3970	.	3.77023	0.902261	3.77023	0.964563	0.0332178	0.527082	0.773591	1.10558	0.268827	0.61321	4.07575	0.154014	0.777223	0.744479	1.58694	0.407021	0.541757	0.369791	1.11881	0.617227	10	28	917	5	46	44	126	15	21	13	66	35	0.032373	0.071878	3.46872	0.014635	0.133252	0.135125	0.387163	0.047097	0.070182	0.042845
396257	NM_205317,XM_040676670	CA2	carbonic anhydrase 2	protein_coding	NP_990648.1;XP_040532604.1	11834	.	3.74424	2.64723	-3.74424	3.50488	0.000601742	0.0933111	3.62146	2.43266	2.24119	2.89734	3.2884	1.82625	1.95842	2.38434	3.87097	2.74737	2.51333	3.06937	6.05736	3.47035	182	341	507	113	186	275	857	263	217	329	3695	661	2.29103	3.33037	5.97931	1.39026	1.86039	2.82411	10.2711	3.15814	2.8444	4.43132
100858651	XM_003642531	CAMK2N1	calcium/calmodulin dependent protein kinase II inhibitor 1	protein_coding	XP_003642579.4	64444	.	3.73785	1.8651	-3.73785	1.01817	0.00364985	0.207676	1.65016	0.825922	0.452796	0.630942	0.651541	1.34039	0.520552	1.35931	1.7459	0.476261	0.867644	1.11681	3.53142	2.1629	18	29	33	68	28	102	148	18	38	52	595	228	0.208018	0.2732	0.361291	0.804408	0.262779	0.994402	1.64977	0.20515	0.469312	0.663792
418525	XM_040652226,XM_040652230,XM_416734	DSCAM	DS cell adhesion molecule, transcript variant X1	protein_coding	XP_040508160.1;XP_040508164.1;XP_416734.4	12063	.	3.71145	1.35894	3.71145	-0.318745	0.0117902	0.359333	0.400772	0.859141	0.244089	1.47412	2.44511	0.491165	0.456735	0.0436225	0.36323	0.257695	0.498088	0.535541	0.400044	0.350033	9	94	257	18	24	2	18	9	19	20	18	18	0.022605	0.192502	0.625855	0.044582	0.049416	0.003308	0.043104	0.022535	0.051764	0.055222
112530288	XM_025143467	LOC112530288	proline-rich receptor-like protein kinase PERK2	protein_coding	XP_024999235.2	.	.	3.69294	1.0986	-3.69294	-2.43304	0.0215786	0.453157	0.272389	0.0790166	0.0292518	0.0270357	0.0247429	0.0321463	0.0440947	0.316828	0.562836	0.0310135	0.230962	0.0320646	0.7129	0.0645586	1	1	1	1	2	16	30	1	8	1	36	3	0.002115	0.004228	0.003497	0.002864	0.008732	0.072567	0.155701	0.000126	0.044969	0.002245
423782	XM_421654	VSTM4	V-set and transmembrane domain containing 4	protein_coding	XP_421654.3	4633	.	3.64758	1.48206	-3.64758	0.96644	0.00903517	0.33062	1.63845	0.754342	0.779804	0.482585	0.535811	0.46785	0.389963	1.87004	2.94118	0.283681	0.96709	0.622352	2.7816	2.2348	35	21	26	17	20	173	420	10	44	24	331	243	0.178667	0.081754	0.121435	0.082648	0.082143	0.71385	1.99777	0.048101	0.230228	0.126905
424188	XM_015289718,XM_015289719,XM_015289722,XM_015289724,XM_040703803,XM_040703804,XR_001467521	SLC4A10	solute carrier family 4 member 10, transcript variant X7	protein_coding	XP_015145204.2;XP_015145205.2;XP_015145208.2;XP_015145210.2;XP_040559737.1;XP_040559738.1	8443	.	3.64503	2.38914	-3.64503	-0.757584	0.00111984	0.132882	0.863767	0.288699	0.293148	0.226814	0.142466	0.0635918	0.301904	0.704271	1.17412	0.625963	0.204034	1.13168	0.956719	1.09009	11	9	6	2	15	41	79	25	7	53	53	74	0.030141	0.018502	0.013689	0.00554	0.034027	0.092063	0.203775	0.065673	0.01845	0.156801
431299	XM_428850	KRT75L2	768880 KRT75L1 keratin, type II cytoskeletal 75-like 2	protein_coding	XP_428850.2	54198	.	3.63799	2.60446	-3.63799	9.53597	0.000683411	0.0992109	9.71575	7.88717	9.67045	7.5443	6.60539	6.69849	7.86626	8.93812	10.3361	7.53954	9.00476	10.234	11.5537	9.62638	39735	9815	5571	4565	14972	31891	81208	8516	23624	53541	169278	51745	285.732	55.4133	37.0123	32.2004	86.7288	185.106	541.737	58.9331	177.117	412.611
417816	XM_015300817	CD69L	CD69 molecule like	protein_coding	XP_015156303.3	50599	.	3.52664	2.03052	3.52664	4.91183	0.00264311	0.183257	3.34714	5.03014	6.51656	6.49914	4.32022	3.77696	5.97431	3.09365	2.92314	2.48715	2.30103	5.14509	4.73139	2.49506	4421	4729	1097	564	3987	491	414	212	181	1530	1440	304	10.5172	8.83304	2.40987	1.31521	7.64126	0.941594	0.913324	0.484017	0.447148	3.90068
101748816	XM_040699755,XM_040699756,XM_040699757,XM_040699758,XM_040699759,XM_040699760	TMPRSS11D	transmembrane protease, serine 11D, transcript variant X1	protein_coding	XP_040555689.1;XP_040555690.1;XP_040555691.1;XP_040555692.1;XP_040555693.1;XP_040555694.1	68297	.	3.52098	1.41807	-3.52098	1.64639	0.0108459	0.348697	2.11134	1.11463	0.244089	1.37238	2.09403	1.35317	1.12391	0.500222	2.71173	0.358942	0.62532	2.32205	3.6278	3.0222	9	84	189	69	76	27	349	13	25	178	640	467	0.014622	0.11876	0.313934	0.120466	0.110358	0.037873	0.583474	0.022217	0.046072	0.342249
428315	NM_001198752	CCR7	C-C motif chemokine receptor 7	protein_coding	NP_001185681.1	53333	.	3.50888	2.624	-3.50888	0.7468	0.000677385	0.0992109	1.58316	0.780721	0.847058	0.932052	0.885667	0.820563	0.536075	0.662911	3.12074	1.30895	0.918223	0.837217	1.39684	1.91701	39	48	49	34	29	38	484	68	41	35	92	182	0.19478	0.188891	0.226647	0.164351	0.117863	0.152117	2.27319	0.328415	0.215689	0.18917
121107139	XM_040649893	LOC121107139	uncharacterized LOC121107139	protein_coding	XP_040505827.1	.	.	3.49937	1.32346	-3.49937	-3.51958	0.013569	0.384155	0.108794	0.031469	0.0292518	0.0270357	0.0247429	0.0635918	0.0222158	0.0219761	0.110401	0.0310135	0.148622	0.063432	0.213844	0.0854517	1	1	1	2	1	1	5	1	5	2	9	4	0.002038	0.000562	0.001097	0.005994	0.000288	0.002817	0.013798	0.000574	0.018063	0.006519
395997	NM_205105,XM_015276142,XM_015276143,XM_015276144,XM_015276146,XM_015276147,XM_015276150,XM_015276151,XM_040698728,XM_040698729,XM_040698730,XM_040698731,XM_040698732,XM_040698733	EPHA5	EPH receptor A5	protein_coding	NP_990436.2;XP_015131628.2;XP_015131629.2;XP_015131630.2;XP_015131632.2;XP_015131633.2;XP_015131636.2;XP_015131637.2;XP_040554662.1;XP_040554663.1;XP_040554664.1;XP_040554665.1;XP_040554666.1;XP_040554667.1	8875	.	3.48413	1.12172	-3.48413	-0.1936	0.0216861	0.453157	0.987703	0.419574	0.536671	0.079633	0.682971	0.0635918	0.283628	0.870947	1.96744	0.120244	0.333911	0.182496	1.60481	1.71732	22	3	35	2	14	54	183	4	12	6	115	150	0.060867	0.006473	0.090836	0.005538	0.030212	0.122576	0.49439	0.010086	0.033916	0.016922
771393	XM_001234669	NMNAT2	nicotinamide nucleotide adenylyltransferase 2	protein_coding	XP_001234670.1	3436	.	3.47933	2.91904	3.47933	2.76007	0.000346309	0.0789532	1.96694	3.1239	2.11726	4.69244	1.84589	4.28366	3.31751	2.48666	2.18994	2.11258	1.51923	2.34776	1.50908	2.12304	163	1314	150	820	578	300	224	153	86	182	104	220	0.774591	4.90708	0.658716	3.82681	2.21514	1.14968	0.986266	0.69699	0.421883	0.926283
420952	XM_015282355,XM_015282356,XM_015282358,XM_015282359,XM_040695604,XM_040695605,XM_040695606,XM_040695607,XM_040695608,XM_040695609,XM_040695610,XM_040695611,XM_040695612,XM_040695613,XM_040695614	FHOD3	formin homology 2 domain containing 3, transcript variant X3	protein_coding	XP_015137841.1;XP_015137842.1;XP_015137844.1;XP_015137845.1;XP_040551538.1;XP_040551539.1;XP_040551540.1;XP_040551541.1;XP_040551542.1;XP_040551543.1;XP_040551544.1;XP_040551545.1;XP_040551546.1;XP_040551547.1;XP_040551548.1	9916	.	3.46017	1.155	3.46017	2.93712	0.0202259	0.4457	1.96286	2.46064	2.15756	1.31869	5.88521	1.2881	1.86317	2.25114	2.70823	1.01528	1.29516	1.50736	2.93012	2.32101	169	79	3359	64	170	245	348	47	67	82	373	262	0.273105	0.100445	5.55989	0.101502	0.221868	0.319524	0.523052	0.072762	0.113044	0.14098
418533	XM_025145525,XM_040652452,XM_040652459,XM_040652462,XM_416742	ABCG1	ATP binding cassette subfamily G member 1, transcript variant X1	protein_coding	XP_025001293.2;XP_040508386.1;XP_040508393.1;XP_040508396.1;XP_416742.3	12084	.	3.44704	1.8578	-3.44704	0.611158	0.00402486	0.217949	1.45101	0.704502	0.911316	0.402263	0.651541	0.293161	0.803115	1.16562	2.79675	0.584753	0.723395	0.557739	1.80864	2.2348	43	17	33	10	48	81	374	23	30	21	141	243	0.080528	0.02464	0.057485	0.017311	0.073599	0.123781	0.667889	0.041234	0.058064	0.042581
101751836	XM_004947482	RNF186	ring finger protein 186	protein_coding	XP_004947539.3	71251	.	3.42967	2.90054	-3.42967	-0.776521	0.000366611	0.0789532	0.839399	0.316787	0.474226	0.249948	0.230183	0.42006	0.227369	0.298939	0.415779	0.453548	0.90156	1.21784	1.41616	0.631504	19	10	10	15	11	15	21	17	40	59	94	36	0.169856	0.070461	0.079867	0.13053	0.076658	0.10903	0.175364	0.146869	0.384615	0.584944
419243	NM_001004392,XM_040650690	COL20A1	collagen type XX alpha 1 chain	protein_coding	NP_001004392.2;XP_040506624.1	4326	.	3.42172	3.08734	3.42172	2.99331	0.000239009	0.0728516	2.08198	3.47225	3.35294	5.09505	3.19611	2.49034	3.4298	3.26928	2.56434	1.85969	2.66419	0.818954	2.15762	2.42712	450	1754	472	205	630	563	309	121	246	34	195	287	1.60297	4.93925	1.56981	0.622475	1.64497	1.58778	1.01404	0.371581	0.897244	0.10272
422563	NM_001302178,XM_015276237	SCRG1	stimulator of chondrogenesis 1	protein_coding	NP_001289107.1;XP_015131723.1	51778	.	3.41716	1.72938	3.41716	0.611913	0.00545703	0.258565	0.653505	1.66444	0.957698	2.3731	1.78202	1.71183	1.68665	1.47535	1.48406	0.935569	0.0612982	0.063432	0.649004	0.727671	46	221	141	101	143	116	113	42	2	2	32	43	0.274467	1.02658	0.75063	0.568926	0.708357	0.551619	0.60737	0.230512	0.012042	0.012378
421720	NM_001277834,XM_040697148	NKAIN2	Na+/K+ transporting ATPase interacting 2	protein_coding	NP_001264763.1;XP_040553082.1	11012	.	3.3629	2.40833	-3.3629	0.157814	0.00116133	0.135032	1.25742	0.569965	0.576848	0.381463	0.371918	0.744993	0.640295	0.704271	1.45923	0.868471	0.742235	0.394668	2.31	1.76989	24	16	17	30	36	41	110	38	31	14	223	158	0.118168	0.060514	0.07575	0.142122	0.140752	0.16247	0.513753	0.180772	0.159751	0.071028
395509	NM_204749,XM_015285414	PDGFRA	platelet-derived growth factor receptor, alpha polypeptide	protein_coding	NP_990080.2;XP_015140900.2	10416	.	3.34867	1.22643	-3.34867	3.5236	0.0177295	0.430491	3.26	2.38426	2.5343	1.65831	3.80643	1.32749	1.91158	3.06747	4.93473	0.476261	2.12559	1.72895	5.42397	4.87047	234	114	751	67	178	481	1860	18	155	103	2362	1852	0.614967	0.233847	1.8416	0.170725	0.376626	1.02679	4.5549	0.044539	0.423029	0.288522
395599	NM_204809	SYNM	synemin	protein_coding	NP_990140.2	5322	.	3.34219	1.91836	3.34219	6.00698	0.00361084	0.207676	4.86616	5.58979	4.75121	4.73917	8.794	5.13489	4.93072	5.18873	5.01853	4.48286	5.48106	4.60856	4.2641	5.34185	1266	1359	25602	1515	1901	2311	1975	983	2012	1041	1026	2593	2.61059	2.19927	48.7774	3.0642	3.15682	3.84655	3.77796	1.94993	4.32394	2.29923
420535	NM_001030972,NM_001389321	RUNDC3B	RUN domain containing 3B	protein_coding	NP_001026143.1;NP_001376250.1	6802	.	3.33761	1.67759	-3.33761	0.0482121	0.00629474	0.274554	1.15862	0.515182	0.727223	0.226814	0.885667	0.266384	0.227369	0.757637	1.30061	0.231232	0.604878	0.89066	2.4001	1.52425	32	9	49	9	11	45	92	8	24	38	241	123	0.150025	0.027439	0.211494	0.037819	0.038141	0.180337	0.415331	0.036284	0.117297	0.19467
421641	XM_004935636,XM_419680	MYCT1	myc target 1, transcript variant X1	protein_coding	XP_004935693.1;XP_419680.1	10200	.	3.31157	1.00822	-3.31157	0.237417	0.0296308	0.510532	1.16554	0.526965	0.244089	0.179403	1.35437	0.239102	0.168827	0.976002	1.72523	0.148802	0.498088	0.344478	2.64905	1.62757	9	7	90	8	8	63	145	5	19	12	297	137	0.012459	0.007934	0.119681	0.010913	0.008857	0.073572	0.194664	0.005581	0.027956	0.018121
418205	NM_001348560	IRAG2	inositol 1,4,5-triphosphate receptor associated 2	protein_coding	NP_001335489.1	10469	.	3.30451	0.800939	3.30451	0.390876	0.0478579	0.606941	0.630968	0.904666	0.268827	0.381463	3.46828	0.124499	0.536075	0.648856	0.894454	0.358942	0.541757	0.124192	0.81833	1.04813	10	16	582	4	29	37	54	13	21	4	43	70	0.034398	0.046282	1.98886	0.012051	0.08502	0.110497	0.185081	0.04401	0.077554	0.014423
769660	XM_040654602,XM_040654604,XR_003072622,XR_005842339	LOC769660	zinc finger protein 184-like, transcript variant X1	protein_coding	XP_040510536.1;XP_040510538.1	55430	.	3.29763	1.1557	3.29763	0.910947	0.0211882	0.452261	0.809625	1.41717	3.62375	0.442982	1.62096	0.644599	1.73453	0.436198	1.75952	0.231232	0.742235	0.684196	0.7129	0.727671	553	19	120	25	150	23	150	8	31	27	36	43	0.83916	0.02151	0.167956	0.035957	0.19014	0.026796	0.208465	0.011464	0.048006	0.044263
424003	XM_015289306,XM_015289307,XM_025152710,XM_025152711,XM_025152712,XM_025152713,XM_025152714,XM_025152715,XM_025152716,XM_025152717,XM_025152718,XM_025152719,XM_040704085,XM_040704086,XM_040704087,XM_040704088,XR_003076286,XR_003076288	UNC80	unc-80 homolog, NALCN activator, transcript variant X4	protein_coding	XP_015144792.2;XP_015144793.2;XP_025008478.2;XP_025008479.2;XP_025008480.2;XP_025008481.2;XP_025008482.2;XP_025008483.2;XP_025008484.2;XP_025008485.2;XP_025008486.2;XP_025008487.2;XP_040560019.1;XP_040560020.1;XP_040560021.1;XP_040560022.1	56101	.	3.2851	2.92606	3.2851	1.48674	0.000360906	0.0789532	1.18337	2.16367	2.13755	1.82933	3.67584	2.31852	1.6443	1.37647	1.12235	1.28342	1.46355	1.21784	0.832782	1.18025	166	135	681	177	137	104	74	66	81	59	44	83	0.222915	0.142291	0.850696	0.233892	0.148241	0.111816	0.091797	0.085175	0.113568	0.084695
770430	XM_001233763	NPM3	nucleophosmin/nucleoplasmin 3	protein_coding	XP_001233764.2	5822	.	3.26149	1.44103	-3.26149	2.99027	0.0111059	0.352244	2.8081	2.14309	1.98914	1.55064	1.46698	2.72476	2.79886	2.32812	3.79034	0.919085	2.12559	2.36674	5.62314	2.0237	145	102	102	249	384	262	807	41	155	185	2720	201	2.44225	1.35377	1.58909	4.13578	5.22821	3.58076	12.6621	0.666209	2.72453	3.35549
374105	NM_204255,XM_040647940,XM_040647941,XM_040647942,XM_040647943,XM_040647944,XM_040647945,XM_040647946,XM_040647947,XM_040647949,XM_040647950,XM_040647951,XM_040647952,XM_040647953,XM_040647954,XM_040647955,XM_040647956,XM_040647957,XM_040647958,XM_040647959,XR_005839999,XR_005840000,XR_005840001,XR_005840002,XR_005840003,XR_005840004	RIMBP2	RIMS binding protein 2	protein_coding	NP_989586.1;XP_040503874.1;XP_040503875.1;XP_040503876.1;XP_040503877.1;XP_040503878.1;XP_040503879.1;XP_040503880.1;XP_040503881.1;XP_040503883.1;XP_040503884.1;XP_040503885.1;XP_040503886.1;XP_040503887.1;XP_040503888.1;XP_040503889.1;XP_040503890.1;XP_040503891.1;XP_040503892.1;XP_040503893.1	1856	.	3.24966	1.28104	3.24966	0.210213	0.0161109	0.415677	0.52318	1.23703	0.408956	0.716471	2.19013	2.20325	1.5171	0.386244	0.38096	0.283681	0.204034	1.55227	0.457127	0.261007	16	34	206	160	120	20	19	10	7	86	21	13	0.030732	0.053572	0.410633	0.336503	0.236145	0.031768	0.036343	0.018638	0.013552	0.17609
423984	NM_001012913,XM_015289163	SLC40A1	solute carrier family 40 member 1	protein_coding	NP_001012931.1;XP_015144649.1	52102	.	3.24473	2.33753	-3.24473	4.4438	0.00141674	0.143393	4.43692	3.399	3.58733	2.55127	3.96665	3.36538	2.92508	3.99828	5.46077	2.02286	2.97812	4.27177	6.42149	5.46654	538	257	846	413	425	976	2706	141	317	815	4772	2833	1.9606	0.722458	2.85214	1.44833	1.24674	2.87285	9.15837	0.494106	1.18248	3.18372
422752	XM_004936026,XM_004936027,XM_004936028,XM_015285526,XM_015285527,XM_015285528,XM_015285531,XM_040700233,XM_040700234,XM_040700235,XM_040700236,XM_420707	LNX1	ligand of numb-protein X 1, transcript variant X8	protein_coding	XP_004936083.1;XP_004936084.1;XP_004936085.1;XP_015141012.1;XP_015141013.1;XP_015141014.1;XP_015141017.1;XP_040556167.1;XP_040556168.1;XP_040556169.1;XP_040556170.1;XP_420707.2	10423	.	3.23555	2.33499	-3.23555	2.73098	0.0014291	0.143393	3.17567	1.91033	2.36107	1.7585	2.92751	0.993795	1.83834	1.58275	3.9636	3.67553	0.96709	3.32369	4.22629	2.89779	202	126	382	44	166	130	918	542	44	401	998	423	1.09735	0.533093	1.9166	0.218084	0.722538	0.552579	4.64346	2.8349	0.249035	2.35646
121106694	XR_005839492,XR_005839493	LOC121106694	uncharacterized LOC121106694, transcript variant X1	lncRNA	.	.	.	3.20324	1.99865	3.20324	-0.254254	0.00313156	0.194914	0.45947	0.993924	0.556899	1.87468	0.635566	0.580829	1.92932	0.386244	0.608703	0.383182	0.35854	0.5796	0.360693	0.466104	23	141	32	22	181	20	33	14	13	22	16	25	0.270704	0.584563	0.128911	0.142256	0.67046	0.139903	0.222617	0.076379	0.081652	0.235863
415515	XM_015292260,XM_015292261,XM_015292262,XM_015292264,XM_025154066,XM_040706475,XM_040706476	ADAMTS17	ADAM metallopeptidase with thrombospondin type 1 motif 17, transcript variant X5	protein_coding	XP_015147746.2;XP_015147747.2;XP_015147748.2;XP_015147750.1;XP_025009834.1;XP_040562409.1;XP_040562410.1	5339	.	3.18796	1.44359	-3.18796	1.96842	0.0112952	0.352244	2.20104	1.42856	1.38854	0.843573	1.76743	1.26123	1.05015	2.26041	3.23726	0.705013	1.20297	0.908043	4.19726	2.95568	79	42	139	62	69	247	530	29	60	39	977	443	0.177248	0.073176	0.313458	0.135893	0.125227	0.45034	1.11492	0.06155	0.139655	0.094328
419719	XM_003642607,XM_004947959,XM_004947961,XM_015298106,XM_040652084	KIRREL3	kin of IRRE like 3 (Drosophila), transcript variant X4	protein_coding	XP_003642655.3;XP_004948016.2;XP_004948018.2;XP_015153592.2;XP_040508018.1	764	.	3.17604	2.27812	-3.17604	-1.49316	0.00165957	0.156318	0.553535	0.202595	0.244089	0.10523	0.332823	0.319449	0.0868816	0.127099	0.271155	0.88554	0.333911	0.44317	0.582146	0.805287	9	4	15	11	4	6	13	39	12	16	28	49	0.041408	0.014391	0.066578	0.052279	0.012109	0.023851	0.055285	0.179687	0.06149	0.08058
420418	XM_003640674,XM_040695552,XM_040695553	DLEC1	deleted in lung and esophageal cancer 1, transcript variant X3	protein_coding	XP_003640722.3;XP_040551486.1;XP_040551487.1	4351	.	3.1723	2.99466	-3.1723	1.09017	0.00031913	0.0789532	1.92791	0.993119	0.972833	0.665764	1.21081	1.11881	0.937768	1.05273	1.71128	2.69507	2.48565	2.46397	1.1422	1.06926	47	31	76	52	59	70	143	252	212	201	68	72	0.134646	0.0682	0.19925	0.14497	0.13675	0.161839	0.381127	0.701396	0.63985	0.621951
427225	XM_004949067,XM_004949068,XM_004949069,XM_015280143,XM_025145071,XM_424812	PDCD1LG2	programmed cell death 1 ligand 2, transcript variant X4	protein_coding	XP_004949124.1;XP_004949125.1;XP_004949126.1;XP_015135629.1;XP_025000839.1;XP_424812.4	.	.	3.16833	1.33088	-3.16833	-0.369445	0.0147331	0.392921	0.905332	0.415856	0.495343	0.13038	0.272119	0.266384	0.640295	0.690616	1.19431	0.120244	0.604878	0.210788	1.19909	2.10268	20	5	12	9	36	40	81	4	24	7	73	216	0.222318	0.036907	0.112854	0.089315	0.319465	0.362314	0.805607	0.031149	0.25509	0.076909
770454	XM_001233788	TMPRSS4	transmembrane protease, serine 4	protein_coding	XP_001233789.4	5591	.	3.16718	2.66592	3.16718	1.19941	0.000681415	0.0992109	1.04389	1.95162	3.25109	1.06843	1.3641	2.47872	1.60068	1.94672	0.818419	1.07602	0.90156	1.31226	1.33727	0.817827	416	58	91	203	131	186	48	51	40	66	86	50	4.20379	0.453118	0.84914	2.00431	1.06107	1.51735	0.443934	0.491574	0.417642	0.70636
768688	XM_001231760,XM_004941688,XM_015287582,XM_040702035,XM_040702036,XM_040702037	SMOC1	SPARC related modular calcium binding 1, transcript variant X5	protein_coding	XP_001231761.2;XP_004941745.1;XP_015143068.1;XP_040557969.1;XP_040557970.1;XP_040557971.1	7159	.	3.16151	2.15574	-3.16151	4.19637	0.00220989	0.16916	4.34176	3.05031	3.03016	2.3836	4.39803	2.6229	2.06926	3.79792	5.05902	3.04953	2.27539	4.84803	6.18288	4.63568	350	223	1161	229	206	841	2033	335	177	1237	4036	1564	1.24446	0.618182	3.81283	0.789756	0.58811	2.41316	6.7143	1.14151	0.651327	4.69679
395532	XM_025144131	COL1A1	collagen type I alpha 1 chain, transcript variant X1	protein_coding	XP_024999899.1	49364	.	3.14945	1.07625	-3.14945	6.74654	0.0266387	0.492391	5.9475	5.32505	5.0943	4.30488	4.67602	6.61738	4.37535	6.88236	7.55498	1.57405	4.86853	5.73904	9.24206	6.70637	1619	992	1420	4313	1273	7621	11760	91	1300	2332	34053	6780	6.1959	2.97842	5.02001	16.1917	3.92243	23.5402	41.7482	0.333995	5.18362	9.56195
121107687	XM_040653316	LOC121107687	SPARC	protein_coding	XP_040509250.1	.	.	3.13789	7.59099	3.13789	6.50537	8.17285e-09	0.000111527	5.41101	7.02912	7.15061	7.38118	5.90783	7.58703	7.24075	6.9073	5.76203	5.68649	5.90865	4.78357	5.6616	4.66374	6888	8760	3413	8489	9682	7755	3349	2324	2722	1181	2795	1596	106.259	106.103	48.6394	128.471	120.324	96.5738	47.9253	34.5041	43.7836	19.517
417124	XM_415407	CUTAL	cutA divalent cation tolerance like	protein_coding	XP_415407.6	1128	.	3.1234	1.29844	3.1234	0.149866	0.0161039	0.415677	0.591812	1.00785	0.727223	0.873673	3.00727	0.395557	0.640295	0.403088	0.415779	0.54233	0.723395	0.855252	0.340608	0.673506	32	44	407	14	36	21	21	21	30	36	15	39	0.517423	0.557333	6.09335	0.220664	0.457016	0.265223	0.315536	0.32349	0.490462	0.613148
427908	XM_004937750,XM_004937751,XM_425481	C1QTNF6	C1q and TNF related 6, transcript variant X3	protein_coding	XP_004937807.4;XP_004937808.4;XP_425481.5	9464	.	3.12336	1.75337	-3.12336	1.36716	0.00564941	0.263324	1.93507	1.11486	0.942402	1.53189	1.2428	0.395557	1.261	1.3155	1.84504	0.685653	0.867644	2.61979	3.56859	2.0237	45	100	79	14	90	97	163	28	38	229	612	201	0.204325	0.369804	0.331374	0.060559	0.331131	0.355971	0.691	0.119697	0.177401	1.11861
419327	XM_417497	TFAP2C	transcription factor AP-2 gamma	protein_coding	XP_417497.2	5810	.	3.11938	1.99664	-3.11938	2.80034	0.00323066	0.19676	3.04711	2.02319	2.51375	1.64964	2.09986	1.61963	1.3776	2.87865	4.00278	1.53131	2.00597	2.41009	4.90042	3.43212	230	113	190	92	103	414	945	87	139	192	1626	642	1.39437	0.534117	1.06457	0.544082	0.498715	2.02703	5.31888	0.504696	0.875595	1.24684
107054620	XR_001469088	LOC107054620	uncharacterized LOC107054620	lncRNA	.	77593	.	3.09669	2.46419	-3.09669	1.28951	0.00110896	0.132744	2.04911	1.06815	0.911316	0.903158	0.758673	1.55472	0.654588	1.62644	2.50494	1.73339	1.25637	2.10559	1.47263	3.22176	43	46	40	86	37	136	294	107	64	147	100	546	0.089829	0.074356	0.077051	0.176265	0.062114	0.229082	0.571122	0.214534	0.138431	0.330024
63549494	rna-J6367_mgt19	.	tRNA-Leu	tRNA	.	.	J6367_mgt19	3.08381	0.919048	3.08381	0.473005	0.0390718	0.558298	0.650431	1.16766	2.74291	2.65457	0.312871	0.42006	0.406948	0.468565	0.290046	0.761582	0.541757	0.369791	0.340608	1.5988	278	280	14	15	21	25	14	32	21	13	15	133	69.1224	54.6958	3.1332	3.50843	4.09474	4.91627	3.12758	7.48297	5.24301	3.35104
396260	NM_205320	AVD	avidin	protein_coding	NP_990651.1	49723	.	3.05983	2.04268	3.05983	3.76236	0.00296223	0.191253	2.77705	3.86642	2.82026	2.86773	3.16584	4.47705	3.75403	6.1136	2.14914	2.19704	3.8295	2.05966	3.14513	3.28182	296	333	461	944	805	4446	216	165	609	141	442	572	8.93373	7.90118	12.8955	28.014	19.6245	108.636	6.05915	4.77927	19.2217	4.55197
418625	NM_001006262,XM_015273223	ASB9	ankyrin repeat and SOCS box containing 9	protein_coding	NP_001006262.1;XP_015128709.2	12406	.	3.05433	2.00509	-3.05433	2.58543	0.00323593	0.19676	2.86271	1.92755	1.83202	1.94725	1.71518	1.69184	1.67967	2.69934	4.39841	1.30895	1.35758	2.94857	4.179	2.98377	125	151	132	99	142	358	1263	68	72	299	964	453	0.838886	0.792798	0.819782	0.64784	0.767005	1.9429	7.89468	0.436392	0.499515	2.15013
107055096	XM_025143534,XM_040652540,XM_040652541	LOC107055096	keratin-associated protein 9-1-like, transcript variant X1	protein_coding	XP_024999302.2;XP_040508474.1;XP_040508475.1	78059	.	3.04949	1.99695	-3.04949	4.73834	0.00330232	0.198517	4.7894	3.57051	4.26373	3.25267	4.62738	1.63017	3.71023	3.93887	5.26401	6.47687	3.23911	4.02923	6.38334	3.34383	889	451	1371	93	779	934	2353	4053	389	682	4646	600	9.8534	3.78657	13.9844	0.976818	6.93773	8.29364	23.9503	42.9747	4.34033	8.32084
421662	XM_004935671,XM_004935672,XM_025149256,XM_419701	TAGAP	T-cell activation RhoGTPase activating protein, transcript variant X1	protein_coding	XP_004935728.2;XP_004935729.2;XP_025005024.2;XP_419701.4	51519	.	3.04212	1.20348	3.04212	2.72415	0.0205754	0.4457	2.00471	2.4427	1.83202	1.29664	5.55766	1.55472	2.22582	2.18936	2.88015	1.65592	1.8056	1.70925	1.62155	2.35582	125	77	2665	86	237	232	400	99	115	101	117	270	0.453148	0.217331	9.67586	0.305987	0.786761	0.8306	1.61949	0.343155	0.460131	0.392573
422609	XM_015276476,XM_015276477,XM_015276478,XM_025150504,XM_025150505,XM_040699139,XM_420568	LOC422609	1-acylglycerol-3-phosphate O-acyltransferase 9-like, transcript variant X5	protein_coding	XP_015131962.1;XP_015131963.1;XP_015131964.1;XP_025006272.1;XP_025006273.1;XP_040555073.1;XP_420568.2	51787	.	3.03916	2.41834	-3.03916	3.1342	0.00125576	0.13719	3.42933	2.34629	2.12406	1.70928	2.96315	2.40699	2.04776	2.82653	2.84545	1.43024	3.35991	3.70307	5.08756	4.14974	164	120	393	191	202	397	389	78	427	535	1859	1098	0.928087	0.588596	1.71647	0.917507	0.828387	1.89435	2.01422	0.282275	2.69748	3.78806
416094	XM_003642028	GPR27	G protein-coupled receptor 27	protein_coding	XP_003642076.1	15566	.	3.03342	1.15186	-3.03342	1.53433	0.0232385	0.467146	1.80452	1.18929	0.813823	0.422766	1.29458	1.78911	1.0393	1.77618	2.24906	0.476261	0.797322	1.04005	4.1213	2.1431	37	18	84	109	68	158	236	18	34	47	924	224	0.298581	0.108834	0.626819	0.859125	0.441506	1.03285	1.76976	0.137348	0.284458	0.401658
423946	XM_004942339,XM_015288890,XM_025151977,XM_421805	ADAM9L	ADAM metallopeptidase domain 9-like, transcript variant X3	protein_coding	XP_004942396.4;XP_015144376.3;XP_025007745.2;XP_421805.7	52090	.	3.03085	2.04281	-3.03085	1.00444	0.00298972	0.191539	1.78529	0.947883	1.2338	0.812832	0.272119	1.08856	1.1544	1.12558	1.99072	1.24426	0.950984	1.29914	3.11884	2.1078	66	40	12	50	79	77	187	63	43	65	433	217	0.299761	0.144178	0.047834	0.255334	0.293876	0.287659	0.810838	0.280237	0.205511	0.321419
418964	XM_025146864	C11orf87	C11orf87 homolog	protein_coding	XP_025002632.2	50885	.	3.02635	1.27361	-3.02635	0.01395	0.0175985	0.429604	1.0744	0.533809	0.167225	0.203303	1.02708	0.685599	0.456735	0.662911	2.12829	0.334289	0.760832	0.318713	2.16334	0.740901	6	8	60	27	24	38	212	12	32	11	196	44	0.017489	0.017966	0.171845	0.083247	0.060625	0.0959	0.617865	0.035074	0.104046	0.033745
771841	XM_001234068	TM4SF18	transmembrane 4 L six family member 18, transcript variant X1	protein_coding	XP_001234069.1	7939	.	3.01686	1.51466	-3.01686	0.65213	0.0101342	0.339209	1.37974	0.801896	0.556899	0.540021	1.09875	0.909777	0.7641	0.941826	1.67581	0.358942	0.983017	0.622352	3.17663	1.4617	23	24	66	39	45	60	138	13	45	24	453	115	0.171807	0.142049	0.469787	0.295991	0.278112	0.372489	0.99472	0.091043	0.358903	0.200192
418417	XM_040667087,XM_040667095,XM_416631	PLCXD2	phosphatidylinositol specific phospholipase C X domain containing 2, transcript variant X2	protein_coding	XP_040523021.1;XP_040523029.1;XP_416631.3	50760	.	3.01151	1.82744	-3.01151	3.22598	0.00494059	0.242361	3.46422	2.25827	2.9329	1.45434	3.68363	1.77017	1.84459	1.86397	3.17764	2.61546	2.46311	3.81788	5.52532	3.18593	324	92	685	107	167	172	506	236	208	583	2538	531	0.826094	0.182472	1.62871	0.267122	0.342718	0.353745	1.19798	0.578653	0.551565	1.59478
422827	NM_001201388,XM_040699034	CD38	CD38 molecule	protein_coding	NP_001188317.1;XP_040554968.1	10783	.	2.99159	1.35045	-2.99159	0.0308608	0.0149158	0.395225	1.04433	0.562653	0.576848	0.501985	0.535811	0.319449	0.926033	0.515794	1.58694	0.383182	0.684961	0.182496	2.57361	0.854805	24	22	26	11	58	28	126	14	28	6	279	53	0.066949	0.047593	0.064717	0.028039	0.12942	0.062429	0.337397	0.037112	0.081043	0.016441
771494	XM_001234771,XM_040648294	LOC771494	uncharacterized LOC771494, transcript variant X1	protein_coding	XP_001234772.4;XP_040504228.1	56821	.	2.9768	0.847987	2.9768	-0.472431	0.047672	0.606941	0.367399	0.745044	0.576848	0.402263	2.44969	0.182938	0.389963	0.468565	1.17412	0.148802	0.35854	0.210788	0.146024	0.166124	24	17	258	6	20	25	79	5	13	7	6	8	0.088595	0.047195	0.877274	0.020553	0.057261	0.074108	0.267662	0.014217	0.047958	0.025666
416806	XM_025155705,XM_025155707,XM_025155708,XM_025155709,XM_025155710	TMEM132D	transmembrane protein 132D, transcript variant X2	protein_coding	XP_025011473.2;XP_025011475.2;XP_025011476.2;XP_025011477.2;XP_025011478.2	1924	.	2.95401	1.37629	-2.95401	-0.45664	0.0142331	0.392114	0.865964	0.424992	0.244089	0.482585	0.635566	0.319449	0.551432	0.316828	0.63849	0.54233	1.83222	0.124192	1.72589	0.332662	9	21	32	11	30	16	35	21	118	4	130	17	0.030781	0.062445	0.102645	0.036963	0.083353	0.042442	0.110876	0.071509	0.432436	0.014191
107053674	XR_003075880,XR_005861112	LOC107053674	uncharacterized LOC107053674, transcript variant X1	lncRNA	.	76665	.	2.94938	1.72559	2.94938	2.56103	0.00637796	0.274554	1.91203	2.77734	3.34714	2.62833	4.88133	1.27473	2.79564	1.73686	1.75273	1.75212	1.88404	1.11681	2.54757	2.41891	448	274	1646	63	383	152	149	109	124	52	273	285	0.64546	0.307192	2.20109	0.087196	0.437005	0.173078	0.19523	0.147354	0.182841	0.078588
101749389	XR_001462263	LOC101749389	uncharacterized LOC101749389, transcript variant X1	lncRNA	.	68860	.	2.94376	2.41764	-2.94376	-1.63574	0.00129856	0.138438	0.499448	0.193284	0.167225	0.1551	0.1649	0.239102	0.227369	0.206009	0.531428	0.120244	0.563106	0.557739	0.774086	0.450084	6	6	7	8	11	10	28	4	22	21	40	24	0.01293	0.009342	0.013133	0.016845	0.020352	0.01734	0.059955	0.008274	0.052826	0.050171
421833	XM_004940396	NT5E	5'-nucleotidase ecto	protein_coding	XP_004940453.2	11813	.	2.94279	2.78937	-2.94279	3.38648	0.000551912	0.0929801	3.72984	2.58231	2.55959	1.90415	2.2543	2.90483	2.5654	3.30557	3.26139	2.81575	2.42863	4.4215	5.20608	4.24568	239	145	218	288	317	579	540	278	202	909	2023	1178	1.11497	0.5281	0.939065	1.31563	1.19171	2.18211	2.33702	1.24909	0.983176	4.54584
422719	XM_004935980,XM_004935981,XM_004935983,XM_004935986,XM_015285582,XM_015285584,XM_015285589,XM_015285598,XM_040699914,XM_040699915,XM_040699916,XM_040699917,XM_040699918,XM_040699919,XM_040699920,XM_040699921,XM_040699922,XM_040699923,XM_040699924,XM_040699925,XM_040699926,XM_040699927,XM_040699928,XM_040699929,XM_040699930,XM_040699931,XM_040699932,XM_040699933,XM_040699934,XM_040699935,XM_040699…	SORBS2	sorbin and SH3 domain containing 2, transcript variant X44	protein_coding	XP_004936037.1;XP_004936038.1;XP_004936040.1;XP_004936043.1;XP_015141068.1;XP_015141070.1;XP_015141075.1;XP_015141084.1;XP_040555848.1;XP_040555849.1;XP_040555850.1;XP_040555851.1;XP_040555852.1;XP_040555853.1;XP_040555854.1;XP_040555855.1;XP_040555856.1;XP_040555857.1;XP_040555858.1;XP_040555859.1;XP_040555860.1;XP_040555861.1;XP_040555862.1;XP_040555863.1;XP_040555864.1;XP_040555865.1;XP_040555…	10100	.	2.93711	1.84971	2.93711	1.25192	0.00481245	0.242361	1.03905	1.96733	1.28321	2.08226	3.40842	1.77967	1.857	1.39343	1.83864	0.625963	0.918223	0.44317	0.861258	1.54702	70	171	556	108	169	106	162	25	41	16	46	126	0.109962	0.617989	2.20226	0.209471	0.511963	0.391921	0.667686	0.037307	0.066806	0.026833
395729	NM_204905	PCBD1	pterin-4 alpha-carbinolamine dehydratase 1	protein_coding	NP_990236.1	20211	.	2.92028	1.46284	-2.92028	0.584279	0.011796	0.359333	1.34366	0.784363	0.879544	0.558669	0.787876	0.6024	0.682755	1.19493	2.39144	0.705013	0.742235	0.490095	2.85423	0.87894	41	25	42	23	39	84	267	29	31	18	351	55	0.737137	0.34932	0.706339	0.398796	0.572946	1.23532	4.54041	0.498641	0.584206	0.353055
427790	NM_001080715,XM_015295167,XM_015295169,XM_015295170,XM_040649528,XM_040649529,XM_040649530,XM_040649531,XM_040649532,XM_040649533,XM_040649534,XM_040649535,XM_040649536,XM_040649537,XM_040649538,XM_040649539,XM_040649541,XM_040649542,XM_040649543,XM_040649544,XM_040649545,XM_040649546,XM_040649547,XM_040649548,XM_040649549,XM_040649551,XM_040649552,XM_040649553,XM_040649554,XM_040649555,XM_040649…	MYOCD	myocardin	protein_coding	NP_001074184.1;XP_015150653.2;XP_015150655.2;XP_015150656.2;XP_040505462.1;XP_040505463.1;XP_040505464.1;XP_040505465.1;XP_040505466.1;XP_040505467.1;XP_040505468.1;XP_040505469.1;XP_040505470.1;XP_040505471.1;XP_040505472.1;XP_040505473.1;XP_040505475.1;XP_040505476.1;XP_040505477.1;XP_040505478.1;XP_040505479.1;XP_040505480.1;XP_040505481.1;XP_040505482.1;XP_040505483.1;XP_040505485.1;XP_040505…	685	.	2.91943	2.03426	2.91943	3.00638	0.00316547	0.194914	2.24155	3.27977	3.43173	2.80663	5.18213	3.03347	3.59823	1.62644	2.75317	2.43012	2.91725	1.16098	2.1804	2.00737	478	317	2041	319	716	136	361	202	302	55	199	198	1.71053	0.83808	6.6493	1.063	2.05228	0.364527	1.21053	0.656241	1.0832	0.195943
121109412	XM_040663888,XR_005846494	LOC121109412	endogenous retrovirus group K member 25 Pol protein-like, transcript variant X1	protein_coding	XP_040519822.1	.	.	2.91758	0.976124	-2.91758	-2.31461	0.036212	0.548789	0.290194	0.113743	0.268827	0.0535741	0.208748	0.0635918	0.0440947	0.0436225	0.0672491	0.176805	0.520087	0.0941319	0.81833	0.0645586	10	2	9	2	2	2	3	6	20	3	43	3	0.029528	0.004077	0.023816	0.003001	0.002464	0.003119	0.006597	0.015841	0.102462	0.006568
426948	XM_040700092,XM_040700093,XM_040700094,XM_040700095,XM_420876	LZTS3	leucine zipper tumor suppressor family member 3, transcript variant X2	protein_coding	XP_040556026.1;XP_040556027.1;XP_040556028.1;XP_040556029.1;XP_420876.5	52942	.	2.91515	1.14157	2.91515	0.438154	0.0247613	0.477925	0.686356	1.19253	0.635091	0.630942	3.14906	1.34039	0.750857	0.648856	1.12235	0.358942	0.541757	0.265759	1.28568	0.543644	27	29	455	68	44	37	74	13	21	9	81	30	0.029705	0.025135	0.761446	0.074312	0.039457	0.032837	0.077216	0.014063	0.024632	0.010807
101752077	XR_001464969,XR_001464970,XR_001464971,XR_001464972,XR_005857299,XR_005857300	LOC101752077	uncharacterized LOC101752077, transcript variant X5	lncRNA	.	71486	.	2.9049	1.0466	2.9049	-0.828284	0.030922	0.516477	0.329047	0.649685	0.615936	0.36036	2.07046	0.266384	0.148773	0.436198	0.466482	0.204275	0.665354	0.0941319	0.320239	0.223799	26	15	185	9	7	23	24	7	27	3	14	11	0.190438	0.056841	1.08961	0.073453	0.02695	0.099139	0.106816	0.055201	0.154404	0.010421
395876	NM_205022	F10	coagulation factor X	protein_coding	NP_990353.1	13760	.	2.89872	1.20956	-2.89872	2.67676	0.0212929	0.452331	2.64164	2.0061	2.72067	1.70091	1.78926	2.10088	1.2422	2.4827	4.79045	0.498622	2.00597	1.24545	4.22355	3.0858	273	119	142	146	88	299	1677	19	139	61	996	491	2.15121	0.733169	1.02872	1.12291	0.553424	1.90341	12.2709	0.141783	1.13668	0.508048
408048	NM_214672,XM_015285363,XM_015285364,XM_015285365,XM_015285366,XM_015285367,XM_040698767,XM_040698768	PCDH10	protocadherin 10	protein_coding	NP_999837.1;XP_015140849.1;XP_015140850.1;XP_015140851.1;XP_015140852.1;XP_015140853.1;XP_040554701.1;XP_040554702.1	49901	.	2.89662	1.42894	-2.89662	2.5998	0.012858	0.373471	2.69306	1.9914	2.28429	1.7176	2.39854	2.25183	1.42005	1.87609	3.5953	0.646136	1.08984	2.84858	4.78533	3.19317	189	121	247	167	108	174	697	26	52	276	1497	534	0.639174	0.310568	0.726298	0.541268	0.316504	0.469411	2.00968	0.081353	0.157007	0.966587
396536	NM_205525,XM_015297971	APOA1	apolipoprotein AI	protein_coding	NP_990856.1;XP_015153457.1	49860	.	2.86904	1.6335	2.86904	4.23279	0.00810512	0.316889	3.14483	4.24869	2.88969	6.16713	5.71512	4.51594	3.62207	2.5822	4.5383	2.8596	3.87929	1.85081	2.41458	3.32639	313	3746	2979	971	729	325	1398	288	632	116	244	592	5.46503	51.6228	48.5	16.5851	10.3231	4.60104	22.8284	4.91636	11.6208	2.17374
107056600	XR_005861614,XR_005861615,XR_005861616	LOC107056600	nucleoporin NUP53-like, transcript variant X2	misc_RNA	.	79552	.	2.86707	1.74127	2.86707	-0.396294	0.00632834	0.274554	0.424171	1.01551	1.00264	0.732985	1.60464	0.685599	0.972411	1.09481	0.110401	0.816016	0.308854	0.344478	0.12269	0.842584	49	35	118	27	62	74	5	35	11	12	5	52	0.050721	0.028349	0.109696	0.025241	0.051779	0.062837	0.004352	0.033448	0.010203	0.012804
421061	NM_001039599	COLEC12	collectin subfamily member 12	protein_coding	NP_001034688.1	11067	.	2.85781	0.900678	-2.85781	2.03991	0.0439834	0.590165	2.15317	1.50458	1.89693	1.41394	2.31575	0.182938	1.46128	1.75666	4.22151	0.498622	1.45216	0.466824	2.86833	3.41158	133	88	230	6	113	155	1110	19	80	17	355	632	0.8972	0.464243	1.4316	0.035404	0.611777	0.843175	6.96021	0.119796	0.562819	0.117252
422518	XM_004941035,XM_004941036,XM_004941037,XM_040699148,XM_040699149,XM_040699150	CCSER1	coiled-coil serine rich protein 1, transcript variant X1	protein_coding	XP_004941092.1;XP_004941093.1;XP_004941094.1;XP_040555082.1;XP_040555083.1;XP_040555084.1	51763	.	2.84174	1.55489	-2.84174	0.186494	0.00980666	0.334554	1.22556	0.616721	0.779804	0.203303	0.925631	0.266384	0.50486	1.02034	1.5245	0.919085	0.934697	0.704235	2.52994	0.740901	35	8	52	9	27	67	118	41	42	28	269	44	0.051727	0.009047	0.102945	0.012662	0.041783	0.081623	0.232454	0.068154	0.065734	0.044932
427868	XM_015283004,XM_040651098	TRHDE	thyrotropin releasing hormone degrading enzyme, transcript variant X1	protein_coding	XP_015138490.3;XP_040507032.1	7757	.	2.84042	1.00885	2.84042	0.53509	0.0344959	0.534314	0.784413	1.11212	0.495343	0.402263	3.35577	0.370631	1.42839	0.620329	0.69628	0.54233	0.90156	0.958969	0.681305	0.926033	20	17	534	13	109	35	39	21	40	42	34	59	0.034786	0.024398	0.902633	0.023082	0.160133	0.05062	0.065968	0.035447	0.076067	0.081097
429124	XM_015276963,XM_040706069	PCOLCE2	procollagen C-endopeptidase enhancer 2, transcript variant X2	protein_coding	XP_015132449.1;XP_040562003.1	1888	.	2.83755	1.19374	2.83755	1.88532	0.0225589	0.460836	1.43505	2.04864	2.51892	1.32959	4.50632	1.26123	1.36026	1.3155	2.45977	0.761582	1.39378	1.1464	1.38708	1.4617	231	80	1256	62	101	97	283	32	75	54	91	115	1.24984	0.3384	6.27059	0.325102	0.439452	0.422437	1.41823	0.162486	0.419082	0.311674
407775	NM_001001192,XM_015285886,XM_015285891,XM_015285892,XM_025149539,XM_025149541,XM_040698760,XM_040698761,XM_040698762,XM_040698763,XM_040698764,XM_040698765,XM_040698766	ST3GAL5	ST3 beta-galactoside alpha-2,3-sialyltransferase 5	protein_coding	NP_001001192.1;XP_015141372.3;XP_015141377.3;XP_015141378.3;XP_025005307.2;XP_025005309.2;XP_040554694.1;XP_040554695.1;XP_040554696.1;XP_040554697.1;XP_040554698.1;XP_040554699.1;XP_040554700.1	11748	.	2.82984	1.15115	-2.82984	0.376214	0.0249513	0.479556	1.27152	0.673432	0.653994	0.61321	0.698432	0.46785	0.188606	1.4185	1.90754	0.520641	0.815226	0.210788	2.59072	1.58419	28	28	36	17	9	109	173	20	35	7	283	131	0.111057	0.088701	0.139604	0.068992	0.030178	0.417131	0.672858	0.0791	0.149656	0.031643
112532313	XR_003074860,XR_005859417,XR_005859418,XR_005859419,XR_005859420,XR_005859421,XR_005859422,XR_005859423,XR_005859424	LOC112532313	uncharacterized LOC112532313, transcript variant X4	lncRNA	.	.	.	2.82771	1.86482	-2.82771	-0.954535	0.00482774	0.242361	0.744974	0.30542	0.340592	0.10523	0.371918	0.124499	0.227369	0.662911	0.906746	0.646136	0.950984	0.535541	0.299578	1.13086	13	4	17	4	11	38	55	26	43	20	13	78	0.015239	0.003917	0.01877	0.036367	0.010537	0.059161	0.095081	0.029099	0.056124	0.025867
107052992	XR_001465863	LOC107052992	uncharacterized LOC107052992	lncRNA	.	75991	.	2.82222	2.10648	-2.82222	-2.22196	0.00277289	0.185485	0.334485	0.126287	0.0860342	0.179403	0.142466	0.0943666	0.148773	0.106679	0.345279	0.231232	0.604878	0.292479	0.23576	0.297279	3	7	6	3	7	5	17	8	24	10	10	15	0.03145	0.084268	0.07418	0.04124	0.087068	0.051011	0.233123	0.104441	0.384591	0.164578
426883	NM_001040467,XM_015300232,XM_015300233,XM_015300234,XM_015300235	ASIC1	acid sensing ion channel subunit 1	protein_coding	NP_001035557.1;XP_015155718.2;XP_015155719.2;XP_015155720.1;XP_015155721.1	66509	.	2.80885	1.7336	2.80885	0.297323	0.00657461	0.276386	0.649273	1.37068	1.16957	2.12042	1.03928	0.665245	1.94103	1.28856	1.2436	0.283681	0.96709	0.182496	0.615962	0.602808	61	177	61	26	183	94	86	10	44	6	30	34	0.215796	0.672744	0.247197	0.079639	0.716772	0.388942	0.356551	0.042079	0.161408	0.017411
693266	NM_001044689,XM_040703539,XM_040703540	CASP18	initiator caspase	protein_coding	NP_001038154.1;XP_040559473.1;XP_040559474.1	.	.	2.7955	1.78086	-2.7955	-1.08709	0.00592488	0.268608	0.665047	0.286008	0.21892	0.249948	0.391075	0.0635918	0.372776	0.419738	0.954892	0.309207	0.604878	0.292479	0.582146	1.24668	8	10	18	2	19	22	59	11	24	10	28	90	0.037242	0.038035	0.082806	0.01	0.076833	0.086924	0.277047	0.050753	0.123644	0.050891
395645	NM_204841	RGS17	regulator of G protein signaling 17	protein_coding	NP_990172.1	66208	.	2.78768	1.9628	-2.78768	-0.675837	0.00390807	0.215039	0.850902	0.379171	0.21892	0.36036	0.483222	0.182938	0.423735	0.605851	0.710373	0.231232	0.742235	0.958969	1.49097	0.971636	8	15	23	6	22	34	40	8	31	42	102	63	0.10459	0.16199	0.305853	0.078386	0.254027	0.39078	0.528412	0.099972	0.464751	0.646222
395491	NM_204739	TWIST1	twist family bHLH transcription factor 1	protein_coding	NP_990070.1	49342	.	2.78419	1.04781	-2.78419	1.06849	0.032173	0.524532	1.61806	0.988223	1.06045	0.422766	1.59641	1.04195	0.372776	1.43497	2.50089	0.257695	0.779192	0.762734	3.21575	2.19209	53	18	117	47	19	111	293	9	33	31	467	234	0.659678	0.174356	1.34825	0.565915	0.181187	1.11532	3.38899	0.10181	0.423911	0.410037
100858707	XM_015301329	CPXM1	carboxypeptidase X, M14 family member 1	protein_coding	XP_015156815.2	64391	.	2.78129	1.52069	-2.78129	-0.0757525	0.0108409	0.348697	1.11744	0.530868	0.431042	0.422766	0.802259	0.211293	0.265118	1.05273	1.90754	0.334289	1.11897	0.684196	1.73361	0.926033	17	18	43	7	13	70	173	12	54	27	131	59	0.117478	0.097284	0.273599	0.045306	0.071763	0.389627	1.10461	0.076253	0.385075	0.196366
121106623	XM_040646503	LOC121106623	guanylate-binding protein 1-like	protein_coding	XP_040502437.1	.	.	2.76566	2.30245	2.76566	3.80187	0.00180198	0.162847	2.95811	4.04552	4.22158	5.49426	2.0645	4.08919	5.0692	3.3344	2.79675	2.40666	2.95408	3.78062	3.56643	2.24412	862	2330	184	711	2099	592	374	198	311	567	611	245	7.08736	15.0527	1.39472	5.73811	13.9103	3.92901	2.84991	1.56065	2.6635	4.99675
423951	XM_421810	CPXM2	carboxypeptidase X, M14 family member 2	protein_coding	XP_421810.7	7373	.	2.76443	1.30432	-2.76443	3.88082	0.0179503	0.43201	3.67719	2.98464	3.27876	3.01003	2.63385	2.04683	2.78269	4.15566	5.49068	1.41856	2.78268	1.9124	5.56968	4.88916	425	373	301	139	379	1096	2764	77	271	123	2619	1877	1.39167	0.959758	0.910021	0.446028	1.00003	2.8986	8.40638	0.240472	0.9244	0.430208
428140	XM_425698	MATN4	matrilin 4	protein_coding	XP_425698.5	53281	.	2.76153	5.88442	2.76153	6.43656	4.72535e-07	0.00115193	5.47977	6.89975	6.87659	7.20465	5.89908	7.75083	6.73101	6.93634	5.55652	5.59994	5.41362	4.76937	6.30549	5.2337	5688	7745	3392	9515	6781	7914	2896	2186	1918	1169	4399	2401	36.212	38.7094	19.9502	59.4199	34.7771	40.6665	17.101	13.3931	12.7267	7.97035
423668	NM_001007942	RSFR	leukocyte ribonuclease A-2	protein_coding	NP_001007943.1	52020	.	2.75988	1.04599	-2.75988	1.02698	0.032593	0.525618	1.60793	0.983718	1.25872	0.828284	1.40236	0.580829	0.372776	1.45934	2.69411	0.176805	0.645476	0.89066	2.34571	2.89484	68	41	95	22	19	114	344	6	26	38	230	422	1.69916	0.808658	2.20039	0.544025	0.370272	2.30901	8.04933	0.123092	0.661412	1.02074
429152	NM_001329497	CYP2AB5	cytochrome P450, family 2, subfamily AB, polypeptide 5	protein_coding	NP_001316426.1	53565	.	2.75493	2.43696	-2.75493	3.90335	0.00132718	0.140175	4.26753	2.96271	3.27876	2.85647	1.97846	2.59627	2.73976	4.32653	4.26394	2.21741	4.34908	4.53634	5.28177	4.95663	425	330	170	224	366	1242	1145	168	893	988	2135	1970	1.87129	1.14192	0.690321	0.96796	1.29909	4.41888	4.68204	0.708695	4.10388	4.66592
396223	NM_205286	LMNB1	lamin B1	protein_coding	NP_990617.1	10893	.	2.75297	1.29631	-2.75297	0.852595	0.0183608	0.435883	1.4657	0.928987	0.796914	0.665764	0.518494	1.20593	1.14431	1.2425	1.87036	0.54233	0.797322	1.11681	3.37728	1.09009	36	31	25	58	78	89	167	21	34	52	529	74	0.331066	0.221302	0.212591	0.529217	0.58462	0.665495	1.43603	0.18174	0.328623	0.518202
428242	XM_015298204,XM_015298205,XM_015298206,XM_040652164,XM_040652165	ABCG4	ATP binding cassette subfamily G member 4, transcript variant X1	protein_coding	XP_015153690.1;XP_015153691.1;XP_015153692.1;XP_040508098.1;XP_040508099.1	5129	.	2.74893	2.2718	-2.74893	0.304508	0.00194553	0.163095	1.41646	0.680149	0.830536	0.442982	1.21081	0.293161	0.66874	0.634663	1.44245	1.84231	1.2165	0.684196	1.62985	1.68346	38	19	76	10	38	36	108	119	61	27	118	145	0.129679	0.050536	0.240853	0.03202	0.104192	0.096331	0.341197	0.387951	0.215309	0.097937
419504	XM_417654	C1QA	complement C1q A chain	protein_coding	XP_417654.3	14626	.	2.74805	2.30721	-2.74805	1.496	0.00179377	0.162847	2.17164	1.29392	1.433	1.37238	1.21081	0.820563	1.52491	1.40184	2.6064	1.204	2.27539	1.13168	2.81474	2.99761	83	84	76	34	121	107	320	60	177	53	340	458	1.11952	0.887094	0.946999	0.443022	1.32098	1.16597	4.02964	0.778524	2.50479	0.758518
107052250	XR_005840693,XR_005840694,XR_005840695,XR_005840696	LOC107052250	uncharacterized LOC107052250, transcript variant X1	lncRNA	.	75254	.	2.73815	0.931314	-2.73815	-0.644276	0.0427788	0.586693	0.730462	0.380521	0.408956	0.338943	0.0965228	0.211293	0.456735	0.770675	1.85141	0.148802	0.382755	0.153639	0.360693	1.48547	16	14	4	7	24	46	164	5	14	5	16	118	0.01332	0.008774	0.00268	0.005516	0.016006	0.031235	0.130209	0.003718	0.012199	0.00396
419675	XM_004947880,XM_015297909,XM_040651837,XM_417822	NT5C1A	5'-nucleotidase, cytosolic IA, transcript variant X4	protein_coding	XP_004947937.2;XP_015153395.1;XP_040507771.1;XP_417822.3	2793	.	2.73678	1.01865	2.73678	2.04433	0.0350035	0.540338	1.34871	2.62436	2.92124	2.66321	2.12296	3.951	2.00935	2.07839	2.58743	2.34012	0.308854	0.124192	0.697189	2.03448	321	282	194	642	195	210	315	187	11	4	35	203	1.45362	1.00386	0.811568	2.85926	0.71191	0.769217	1.3235	0.813735	0.049834	0.015998
424231	NM_001048079,XM_015289820,XM_015289821,XM_025152202,XM_025152203	CNTNAP5	contactin associated protein like 5	protein_coding	NP_001041544.1;XP_015145306.1;XP_015145307.1;XP_025007970.1;XP_025007971.1	8800	.	2.73202	2.17765	2.73202	2.62313	0.00243144	0.175552	1.95289	3.13607	1.62725	3.27821	2.74226	4.04655	3.74237	3.37978	1.37327	1.58454	1.48608	1.92952	3.15667	2.18726	102	460	329	689	798	613	100	92	83	125	446	233	0.142227	0.510375	0.440586	1.16179	0.942877	0.691382	0.129212	0.123377	0.120827	0.198351
100857745	XM_015280487	LOC100857745	collagen alpha-1(I) chain-like	protein_coding	XP_015135973.1	65900	.	2.731	1.4988	-2.731	-0.497328	0.0116112	0.356862	0.914896	0.41429	0.386526	0.272717	0.912432	0.154014	0.168827	0.591227	1.19431	0.383182	0.704306	0.800456	1.73361	0.673506	15	11	51	5	8	33	81	14	29	33	131	39	0.125597	0.073225	0.398097	0.040101	0.050248	0.22694	0.637607	0.112731	0.256694	0.294326
110224118	NM_001351380	MHM2	male hypermethylated region 2	protein_coding	NP_001338309.1	80602	.	2.71428	1.7266	-2.71428	4.08456	0.00691429	0.289424	4.18341	3.13785	3.76738	2.93708	3.9163	1.32749	3.57775	3.30108	4.44761	5.58565	2.61904	3.57017	5.87214	3.00586	616	352	815	67	705	577	1309	2164	237	484	3243	461	28.9022	12.9832	35.3584	3.08695	26.6503	21.8572	57.0122	97.8155	11.587	24.3481
107051636	XM_040670933	LOC107051636	uncharacterized LOC107051636, transcript variant X1	protein_coding	XP_040526867.1	74644	.	2.70148	1.14584	2.70148	2.65397	0.0264579	0.492391	1.66558	3.21819	3.99385	3.1019	4.01993	2.65422	2.57295	2.96626	0.593575	0.646136	0.406571	3.02624	2.06883	3.2521	729	401	880	235	319	444	32	26	15	318	180	559	3.16347	1.3674	3.53117	1.00058	1.11626	1.55392	0.125201	0.105598	0.066034	1.4763
777386	XM_015276522	PRDM8	PR/SET domain 8	protein_coding	XP_015132008.2	58878	.	2.69577	1.59312	2.69577	-0.557607	0.00946672	0.33062	0.405805	0.899166	0.727223	1.52242	1.05137	0.744993	1.12391	0.22508	0.398475	0.204275	0.176594	0.265759	0.861258	0.528466	32	99	62	30	76	11	20	7	6	9	46	29	0.1826	0.448711	0.330945	0.166451	0.353235	0.051092	0.102947	0.035269	0.036232	0.050046
429077	XM_004943288,XM_040705294,XM_426633	BRINP3	BMP/retinoic acid inducible neural specific 3, transcript variant X1	protein_coding	XP_004943345.1;XP_040561228.1;XP_426633.2	3606	.	2.69408	0.914267	2.69408	3.11908	0.0452191	0.593339	1.90157	3.35749	1.36579	4.46173	4.16888	2.02303	4.50524	3.62025	3.19027	4.03427	0.684961	1.40088	1.48182	0.617227	77	1112	982	136	1399	736	511	708	28	73	101	35	0.155273	1.76213	1.82769	0.268735	2.27794	1.20034	0.955943	1.37812	0.056955	0.157554
121107850	XM_040654286,XM_040654287,XM_040654288,XR_005842253	LOC121107850	T-cell-interacting, activating receptor on myeloid cells protein 1-like, transcript variant X1	protein_coding	XP_040510220.1;XP_040510221.1;XP_040510222.1	.	.	2.69259	1.54221	-2.69259	-1.24423	0.0106566	0.347893	0.591027	0.268689	0.167225	0.36036	0.0965228	0.266384	0.301904	0.419738	0.63849	0.54233	1.40564	0.238536	0.320239	0.400925	6	15	4	9	15	22	35	21	76	8	14	21	0.019285	0.043858	0.012811	0.025255	0.052677	0.067504	0.135127	0.079716	0.337717	0.029602
429523	XM_004948548	NXPH3	neurexophilin 3, transcript variant X1	protein_coding	XP_004948605.1	5219	.	2.68681	2.72507	2.68681	0.212347	0.000700957	0.0996381	0.67132	1.36338	1.2338	1.15676	0.830601	1.57668	1.66563	1.71679	0.623673	0.88554	0.498088	0.394668	0.759031	0.866923	66	65	45	88	140	149	34	39	19	14	39	54	0.501961	0.383444	0.310532	0.657129	0.858287	0.91397	0.238844	0.28305	0.148643	0.110045
771428	XM_015282959,XM_040695908,XM_040695909,XR_005857587	NIPAL2	NIPA like domain containing 2, transcript variant X3	protein_coding	XP_015138445.3;XP_040551842.1;XP_040551843.1	15719	.	2.67452	4.51971	-2.67452	3.04993	1.1299e-05	0.0106733	3.65158	2.4308	2.45568	2.81053	2.7497	2.25864	2.21622	2.09403	3.64383	3.81124	3.50762	4.30495	3.03696	3.60486	219	318	331	168	235	213	723	600	478	835	406	732	0.410762	0.469189	0.583212	0.30867	0.356131	0.323027	1.25995	1.0891	0.936659	1.68237
419407	XM_004947398,XM_025142634,XM_417569,XR_213526	MMP23A	matrix metallopeptidase 23A (pseudogene), transcript variant X1	protein_coding	XP_004947455.2;XP_024998402.2;XP_417569.2	50988	.	2.67448	1.48996	-2.67448	-0.907681	0.0121005	0.365089	0.721241	0.336309	0.474226	0.10523	0.518494	0.319449	0.283628	0.316828	1.45923	0.120244	0.742235	0.466824	0.759031	0.779876	19	4	25	11	14	16	110	4	31	17	39	47	0.062771	0.008932	0.075419	0.04011	0.036286	0.042194	0.341388	0.013379	0.109916	0.061301
101749926	XR_005858296,XR_005858297,XR_005858298,XR_005858299,XR_005858300,XR_005858301,XR_005858302,XR_005858303,XR_005858304,XR_005858305,XR_005858306,XR_005858307,XR_005858308,XR_005858309,XR_005858310,XR_005858311,XR_005858312,XR_005858313,XR_005858314,XR_005858315,XR_005858316,XR_005858317,XR_005858318,XR_005858319,XR_005858320,XR_005858321,XR_005858322,XR_005858323,XR_005858324,XR_005858325,XR_005858…	LOC101749926	uncharacterized LOC101749926, transcript variant X28	lncRNA	.	69383	.	2.67382	1.32801	-2.67382	-1.44931	0.0175737	0.429604	0.529395	0.220557	0.0860342	0.10523	0.332823	0.0943666	0.128436	0.576452	0.308693	0.257695	0.333911	0.643263	0.512038	1.12077	3	4	15	3	6	32	15	9	12	25	24	77	0.00154	0.001681	0.007701	0.001156	0.002838	0.014842	0.008177	0.004783	0.007287	0.015624
378932	XM_040654837	ITGA5	integrin, alpha 5 (fibronectin receptor, alpha polypeptide), transcript variant X1	protein_coding	XP_040510771.1	49148	.	2.66722	2.1651	2.66722	2.88289	0.00256353	0.181253	2.24822	3.23979	3.15484	3.21202	4.98189	2.65422	3.22237	2.21344	2.34251	2.30248	3.10362	1.89507	2.16905	1.67659	386	437	1769	235	537	237	256	181	350	121	197	144	2.29025	2.03531	9.70054	1.36389	2.56479	1.13233	1.40762	1.03071	2.16339	0.766318
427638	NM_001163232	GPX3	glutathione peroxidase 3	protein_coding	NP_001156704.1	53151	.	2.66718	1.59571	2.66718	4.88539	0.00951127	0.33062	3.87577	4.8025	4.49492	5.43051	7.25625	4.28699	3.74237	3.60395	4.76282	3.45028	4.09434	2.32852	4.84179	3.77688	1052	2227	8780	822	798	727	1644	457	741	179	1559	833	18.1546	30.1759	140.025	13.9089	11.0894	10.1173	26.314	7.58103	13.3272	3.30551
423783	XM_015288421,XM_015288422,XM_015288423,XM_015288424,XM_040702649,XM_040702650,XM_430096	C10orf128	chromosome 10 open reading frame 128, transcript variant X5	protein_coding	XP_015143907.1;XP_015143908.1;XP_015143909.1;XP_015143910.1;XP_040558583.1;XP_040558584.1;XP_430096.4	52049	.	2.66674	2.99248	-2.66674	1.45451	0.000381543	0.0789532	2.22385	1.29631	1.4439	1.16895	1.21081	1.04195	1.48547	1.42676	2.83584	1.78887	1.9009	1.61713	2.4849	2.71547	84	66	76	47	116	110	386	113	126	92	259	365	0.78472	0.50233	0.662289	0.430936	0.876275	0.859063	3.4467	1.0337	1.27422	0.941935
428635	NM_001012951,XM_015284648,XM_025148809,XM_040697282,XM_040697283,XM_040697284,XM_040697285,XM_040697286,XM_040697288,XM_040697289,XM_040697290,XM_040697291,XM_040697292,XM_040697293,XM_040697294,XM_040697295,XM_040697296,XM_040697297,XM_040697298,XM_040697299,XM_040697300,XM_040697301,XM_040697302,XM_040697303,XM_040697304,XM_040697305,XR_005858092	SNAP91	synaptosome associated protein 91	protein_coding	NP_001012969.2;XP_015140134.2;XP_025004577.2;XP_040553216.1;XP_040553217.1;XP_040553218.1;XP_040553219.1;XP_040553220.1;XP_040553222.1;XP_040553223.1;XP_040553224.1;XP_040553225.1;XP_040553226.1;XP_040553227.1;XP_040553228.1;XP_040553229.1;XP_040553230.1;XP_040553231.1;XP_040553232.1;XP_040553233.1;XP_040553234.1;XP_040553235.1;XP_040553236.1;XP_040553237.1;XP_040553238.1;XP_040553239.1	11823	.	2.66491	1.55846	-2.66491	0.63206	0.010372	0.344093	1.56036	0.815424	1.01731	0.540021	0.802259	0.124499	1.21352	1.19493	2.42174	0.779956	1.36975	0.958969	1.97423	1.85753	50	24	43	4	85	84	274	33	73	42	165	172	0.202629	0.075729	0.16229	0.013084	0.288227	0.286064	1.13105	0.133007	0.315238	0.184084
395648	NM_204844	GPRIN2	G protein regulated inducer of neurite outgrowth 2	protein_coding	NP_990175.2	1454	.	2.66021	1.52397	-2.66021	-1.01358	0.0112491	0.352244	0.674401	0.313604	0.386526	0.10523	0.552923	0.293161	0.337775	0.206009	1.47583	0.358942	0.333911	0.837217	0.512038	0.528466	15	4	27	10	17	10	112	13	12	35	24	29	0.084277	0.015805	0.143044	0.055328	0.078718	0.047609	0.613207	0.072129	0.068655	0.217306
428991	XM_004942364,XM_004942366,XM_004942367,XM_004942369,XM_004942370,XM_004942372,XM_004942373,XM_004942374,XM_015289013,XM_015289014,XM_015289016,XM_025151890,XM_040702822,XM_040702824,XM_040702825,XM_040702826,XM_040702828,XM_040702829,XM_040702830,XM_040702831,XM_426548	JAKMIP3	Janus kinase and microtubule interacting protein 3, transcript variant X2	protein_coding	XP_004942421.1;XP_004942423.1;XP_004942424.1;XP_004942426.1;XP_004942427.1;XP_004942429.1;XP_004942430.1;XP_004942431.1;XP_015144499.1;XP_015144500.1;XP_015144502.1;XP_025007658.1;XP_040558756.1;XP_040558758.1;XP_040558759.1;XP_040558760.1;XP_040558762.1;XP_040558763.1;XP_040558764.1;XP_040558765.1;XP_426548.3	7975	.	2.65642	1.93622	-2.65642	-1.32736	0.00435995	0.224989	0.592411	0.250865	0.293148	0.10523	0.208748	0.124499	0.456735	0.316828	0.818419	0.453548	0.230962	0.601135	0.632577	0.817827	11	4	9	4	24	16	48	17	8	23	31	50	0.033006	0.008662	0.024132	0.01163	0.058333	0.038572	0.134335	0.04954	0.025611	0.0729
415972	XM_004944524,XM_004944525,XM_004944526,XM_015293470,XM_040646673,XM_414315	EFCC1	EF-hand and coiled-coil domain containing 1, transcript variant X1	protein_coding	XP_004944581.2;XP_004944582.2;XP_004944583.2;XP_015148956.2;XP_040502607.1;XP_414315.3	50129	.	2.62853	1.1332	-2.62853	1.49098	0.0279953	0.49795	1.98531	1.21755	1.01731	1.00185	2.21184	0.580829	0.790227	1.70326	2.89256	0.383182	1.55163	1.16098	3.35242	2.5711	50	53	210	22	47	147	404	14	89	55	519	324	0.204099	0.162923	0.787157	0.082953	0.147085	0.467841	1.50132	0.050465	0.38325	0.243178
395794	NM_204951	FOXD3	forkhead box D3	protein_coding	NP_990282.2	49481	.	2.62803	1.89297	2.62803	2.09151	0.00486851	0.242361	1.62996	2.68564	1.82369	3.84538	2.8291	2.4552	2.87713	2.28334	2.21487	1.65592	2.08189	0.419123	1.49097	1.91701	124	707	353	199	409	252	229	99	149	15	102	182	1.48814	6.6639	3.90821	2.34392	3.94856	2.43499	2.5506	1.13505	1.85526	0.186659
121107894	XM_040654514	LOC121107894	platelet glycoprotein VI-like, transcript variant X1	protein_coding	XP_040510448.1	.	.	2.62782	1.01344	-2.62782	-3.11577	0.036895	0.550386	0.151785	0.0600291	0.0860342	0.079633	0.0965228	0.0321463	0.0222158	0.0436225	0.0889865	0.0911093	0.0309746	0.238536	0.146024	0.315079	3	3	4	1	1	2	4	3	1	8	6	16	0.034492	0.038073	0.059003	0.008459	0.005557	0.020881	0.053409	0.038728	0.003596	0.134728
771994	XM_001235195	LOC771994	uncharacterized LOC771994	protein_coding	XP_001235196.4	57199	.	2.62515	2.55094	-2.62515	4.14395	0.00107128	0.130608	4.32595	3.39461	3.72778	3.073	3.18243	3.17696	3.3812	3.8263	3.48075	4.1197	4.09067	4.45884	6.33339	3.47233	598	392	467	357	607	859	639	754	739	934	4486	662	8.14813	4.19516	5.8776	4.76438	6.66355	9.4492	8.07663	9.8853	10.4928	13.6381
420039	XM_418162	LOC420039	keratin, type I cytoskeletal 42-like	protein_coding	XP_418162.6	51161	.	2.61866	2.29306	-2.61866	9.53834	0.00194476	0.163095	9.79469	8.38526	10.0041	8.44679	7.68434	7.3678	7.86761	8.94096	10.0765	9.42828	9.53729	9.33381	11.4601	8.93213	50085	18393	11833	7286	14986	31954	67823	31660	34192	28668	158640	31955	482.632	139.154	105.348	68.8726	116.331	248.54	606.294	293.613	343.524	296.052
426274	NM_001007488,XM_015285656,XM_015285657,XM_025149743,XM_025149744,XM_040699089	TLR1A	toll-like receptor 1 family member A	protein_coding	NP_001007489.4;XP_015141142.3;XP_015141143.3;XP_025005511.2;XP_025005512.2;XP_040555023.1	52731	.	2.61263	1.6978	-2.61263	-1.05945	0.00767572	0.305636	0.676433	0.304083	0.244089	0.381463	0.312871	0.0943666	0.566628	0.22508	1.05768	0.283681	0.684961	0.394668	0.547518	1.09009	9	16	14	3	31	11	68	10	28	14	26	74	0.037332	0.057272	0.057091	0.011868	0.112467	0.036937	0.301029	0.043237	0.129234	0.06752
771117	XM_040698078,XM_040698079,XM_040698080,XM_040698081	SCARA3	scavenger receptor class A member 3, transcript variant X3	protein_coding	XP_040554012.1;XP_040554013.1;XP_040554014.1;XP_040554015.1	56523	.	2.6097	1.14455	-2.6097	0.624127	0.0274698	0.495515	1.42492	0.831244	0.363742	0.888491	1.37376	0.536693	0.750857	1.07392	2.22472	0.176805	0.779192	0.837217	2.42892	2.10268	14	45	92	20	44	72	231	6	33	35	247	216	0.099353	0.248483	0.606731	0.136981	0.251975	0.415737	1.53925	0.040754	0.232547	0.263595
121106447	XM_040646726	LOC121106447	uncharacterized LOC121106447	protein_coding	XP_040502660.1	.	.	2.60705	1.25729	2.60705	9.53309	0.0212111	0.452261	7.69763	9.91181	10.6383	9.42909	8.98089	9.81279	9.71605	10.8937	10.1351	9.39974	6.92315	7.80454	3.63194	8.29126	77766	36389	29151	39871	54134	123883	70639	31039	5546	9903	642	20470	497.775	182.87	172.399	250.363	279.138	640.064	419.458	191.207	37.0067	67.9269
112532954	XR_003076591	LOC112532954	small nucleolar RNA SNORD47	snoRNA	.	.	.	2.60084	1.89768	-2.60084	-1.65876	0.00486641	0.242361	0.479491	0.205101	0.113609	0.079633	0.272119	0.370631	0.188606	0.206009	0.805347	0.334289	0.520087	0.394668	0.340608	0.481949	4	3	12	13	9	10	47	12	20	14	15	26	0.776297	0.475818	2.48453	2.89327	1.69129	1.75928	10.2106	2.58475	4.90378	3.5156
421127	NM_001006390,XM_040685416,XM_040685417,XM_040685418,XM_040685419,XM_040685420,XM_040685421,XM_040685422,XM_040685424,XM_040685425,XM_040685426,XM_040685427,XM_040685428,XM_040685429,XM_040685430,XM_040685431	LYN	LYN proto-oncogene, Src family tyrosine kinase	protein_coding	NP_001006390.1;XP_040541350.1;XP_040541351.1;XP_040541352.1;XP_040541353.1;XP_040541354.1;XP_040541355.1;XP_040541356.1;XP_040541358.1;XP_040541359.1;XP_040541360.1;XP_040541361.1;XP_040541362.1;XP_040541363.1;XP_040541364.1;XP_040541365.1	51418	.	2.58979	1.65066	-2.58979	2.16588	0.00863137	0.327941	2.63495	1.68844	2.04033	1.15676	1.51143	0.838852	2.46355	2.11974	3.21766	1.39491	1.9824	2.05966	3.88692	3.26818	152	65	107	35	291	218	522	75	136	141	777	566	0.817033	0.201189	0.391999	0.134425	1.28142	0.945444	2.58852	0.397637	0.745629	0.790436
396501	NM_205503,XM_015299213,XM_015299219,XM_015299220,XM_015299221,XM_015299222,XM_025143958,XM_025143959,XM_040653131,XM_040653132,XM_040653133,XM_040653134,XM_040653135,XM_040653136,XM_040653137,XM_040653138,XM_040653139,XM_040653141,XM_040653142,XM_040653143,XM_040653144,XM_040653145	GJC3	gap junction protein gamma 3	protein_coding	NP_990834.1;XP_015154699.1;XP_015154705.1;XP_015154706.1;XP_015154707.1;XP_015154708.1;XP_024999726.1;XP_024999727.1;XP_040509065.1;XP_040509066.1;XP_040509067.1;XP_040509068.1;XP_040509069.1;XP_040509070.1;XP_040509071.1;XP_040509072.1;XP_040509073.1;XP_040509075.1;XP_040509076.1;XP_040509077.1;XP_040509078.1;XP_040509079.1	49839	.	2.5855	1.20048	2.5855	0.539996	0.024377	0.473184	0.812289	1.27398	1.19561	0.903158	3.14342	0.665245	0.902273	0.834157	0.818419	0.476261	0.832911	0.512997	0.995773	1.23738	63	46	453	26	56	51	48	18	36	19	56	89	0.291031	0.103843	2.79131	0.063422	0.292477	0.107006	0.367907	0.043938	0.098952	0.050775
422150	XM_025150161,XM_040699979,XM_420151	LOC422150	c-X-C chemokine receptor type 3-like, transcript variant X1	protein_coding	XP_025005929.2;XP_040555913.1;XP_420151.2	51635	.	2.58321	1.36739	-2.58321	1.53972	0.0166131	0.421903	2.07394	1.2998	2.0113	1.27425	1.73781	0.55893	0.865883	1.35066	0.869552	2.23749	3.3781	3.10372	1.52696	1.32783	148	75	135	21	53	101	52	171	433	338	106	99	1.1555	0.470994	0.968195	0.13812	0.321751	0.633609	0.328021	1.27653	3.58213	2.81125
101748451	XM_040705890,XM_040705891	LOC101748451	lysophosphatidic acid receptor 6-like, transcript variant X2	protein_coding	XP_040561824.1;XP_040561825.1	67934	.	2.5821	1.14535	-2.5821	-1.13521	0.0277123	0.495515	0.607152	0.287708	0.140666	0.338943	0.483222	0.0943666	0.168827	0.500222	0.653156	0.176805	0.453055	0.153639	0.81833	1.38793	5	14	23	3	8	27	36	6	17	5	43	106	0.057391	0.1294	0.254138	0.055992	0.079228	0.263099	0.405562	0.064794	0.258991	0.059797
427991	NM_001034822	XK	X-linked Kx blood group	protein_coding	NP_001029994.1	53237	.	2.58092	1.30766	-2.58092	0.891104	0.0190792	0.439701	1.75363	0.914052	0.672652	1.44435	1.66884	0.0943666	0.983776	0.620329	2.55656	1.99953	1.33294	2.09044	0.81833	1.724	29	91	126	3	63	35	307	138	70	145	43	151	0.246148	0.603648	0.988954	0.016699	0.426718	0.234053	2.41643	1.12617	0.616511	1.31608
395362	NM_204649,XM_015293164	CD4	CD4 molecule	protein_coding	NP_989980.1;XP_015148650.2	.	.	2.57867	1.20885	-2.57867	0.137822	0.0239747	0.47133	1.1501	0.653917	0.813823	0.716471	0.635566	0.211293	0.828551	0.717799	1.87036	0.584753	0.498088	0.238536	1.57073	2.13811	37	34	32	7	50	42	167	23	19	8	111	223	0.328359	0.232465	0.24742	0.054477	0.346141	0.291429	1.36706	0.186976	0.166099	0.071231
395657	NM_204851,XM_025150570	SPON1	spondin 1	protein_coding	NP_990182.1;XP_025006338.1	9117	.	2.57518	2.60427	2.57518	6.91923	0.000965871	0.12204	5.89277	7.19405	7.16942	8.00634	5.76966	7.91929	8.14375	6.15583	4.17654	6.05183	5.51227	6.72302	6.22937	6.6636	6979	13540	3096	10699	18161	4580	1074	3007	2057	4656	4170	6580	21.8927	33.0903	8.85476	32.2856	45.9528	11.4623	3.10201	8.98518	6.74536	15.3485
121107725	XM_040653602	LOC121107725	PHD finger protein 7-like, transcript variant X1	protein_coding	XP_040509536.1	.	.	2.5751	1.09057	2.5751	-2.68741	0.0315236	0.520702	0.0880698	0.210769	0.0579223	0.13038	0.142466	0.154014	0.188606	0.591227	0.110401	0.0911093	0.0612982	0.0320646	0.168987	0.0645586	2	5	6	5	9	33	5	3	2	1	7	3	0.004048	0.012363	0.019588	0.016271	0.02657	0.103008	0.017802	0.01128	0.006924	0.002739
424593	NM_001348769	SELENOP2	selenoprotein P2	protein_coding	NP_001335698.1	52226	.	2.57351	1.80569	2.57351	2.54951	0.00607832	0.27195	1.98451	2.9537	2.13082	4.58283	2.38427	3.29758	2.93389	2.3928	2.53297	1.87686	2.67893	0.991949	2.19165	1.63468	165	1214	244	392	428	277	301	123	249	44	201	138	1.79392	10.3994	2.4566	4.19464	3.75457	2.43787	3.04351	1.28746	2.83243	0.512388
420567	XM_003640683,XM_004939301,XM_004939302,XM_015281930,XM_015281932,XM_025148444,XM_040692080,XM_040692095,XM_040692124,XM_040692126,XM_040692145,XM_040692164,XM_040692170,XM_418667	SGCE	sarcoglycan epsilon, transcript variant X14	protein_coding	XP_003640731.3;XP_004939358.3;XP_004939359.3;XP_015137416.3;XP_015137418.3;XP_025004212.2;XP_040548014.1;XP_040548029.1;XP_040548058.1;XP_040548060.1;XP_040548079.1;XP_040548098.1;XP_040548104.1;XP_418667.5	7354	.	2.57201	1.07323	2.57201	3.30063	0.0328474	0.526099	2.46523	3.16776	2.44487	2.6016	5.90326	2.49611	2.68511	2.87564	3.46213	1.53131	2.15401	1.29914	3.03383	3.31095	217	268	3402	206	350	413	630	87	159	65	405	585	0.929329	0.916142	13.5792	0.85943	1.21569	1.44552	2.55308	0.354611	0.683369	0.30949
422970	NM_001199470,XM_015286179	GAS2	growth arrest specific 2	protein_coding	NP_001186399.1;XP_015141665.1	2669	.	2.56682	2.12693	-2.56682	1.93129	0.00290856	0.189905	2.56373	1.56171	1.14306	1.9822	0.925631	1.83539	1.261	2.22295	3.18018	2.05339	1.8234	2.02821	3.10402	3.19317	59	156	52	114	90	239	507	145	117	137	428	534	0.502871	0.903633	0.407867	0.826117	0.621724	1.66427	4.05749	1.20168	1.03138	1.26724
770705	XM_040705634	LOC770705	envelope glycoprotein gp95-like	protein_coding	XP_040561568.1	56222	.	2.56173	1.24216	2.56173	9.32182	0.0223514	0.459835	7.63462	9.59991	9.97897	9.17187	8.79074	9.18865	9.31442	11.1548	9.50597	9.24255	7.71627	8.62726	2.96334	7.75236	49221	30438	25544	25853	40964	148472	45649	27830	9644	17550	383	14069	349.552	169.711	167.601	180.11	234.349	851.077	300.739	190.209	71.4068	133.566
373941	NM_001277724,XM_015290230,XM_015290231	PRRX1	paired related homeobox 1	protein_coding	NP_001264653.1;XP_015145716.1;XP_015145717.1	48968	.	2.55823	0.957155	-2.55823	3.32113	0.0431424	0.588381	3.15344	2.49071	1.95143	1.77454	3.58933	2.44926	1.63712	3.54256	4.14835	0.66603	2.16801	2.36044	5.53751	4.0403	140	128	638	198	136	694	1052	27	161	184	2560	1013	1.35986	0.968901	5.68063	1.83111	1.03914	5.34733	9.35896	0.241974	1.58361	1.86505
420308	XM_015283236,XM_015283237,XM_015283238,XM_040690716,XM_040690727,XM_040690737,XM_040690744,XM_418418	SLC45A4	solute carrier family 45 member 4, transcript variant X5	protein_coding	XP_015138722.1;XP_015138723.1;XP_015138724.1;XP_040546650.1;XP_040546661.1;XP_040546671.1;XP_040546678.1;XP_418418.5	12086	.	2.55553	1.09654	-2.55553	-0.399375	0.0313311	0.520127	0.872962	0.471599	0.474226	0.521129	0.872097	0.239102	0.319951	0.403088	1.67581	0.176805	0.406571	0.318713	0.902946	1.75693	19	23	48	8	16	21	138	6	15	11	49	156	0.033847	0.030513	0.078119	0.012165	0.02136	0.029083	0.225717	0.00909	0.027318	0.020544
770395	XM_001233731	FAM124A	family with sequence similarity 124 member A	protein_coding	XP_001233732.3	12777	.	2.55444	1.3589	-2.55444	-0.856739	0.0171319	0.42739	0.725835	0.363628	0.340592	0.317204	0.272119	0.6024	0.246367	0.403088	0.667674	0.334289	0.541757	1.43725	0.146024	1.22801	13	13	12	23	12	21	37	12	21	76	6	88	0.039553	0.02985	0.034521	0.07128	0.029393	0.052057	0.107553	0.034483	0.067177	0.256849
426544	NM_001007972,XM_040701146	FAM46C	family with sequence similarity 46 member C	protein_coding	NP_001007973.1;XP_040557080.1	10749	.	2.55279	2.2563	-2.55279	1.47499	0.00217113	0.167386	2.18459	1.31885	1.24631	1.27425	1.51143	0.856913	1.261	1.7632	2.91099	1.17653	2.62412	1.80515	2.69723	1.89351	67	75	107	36	90	156	410	58	238	111	309	178	0.180015	0.185214	0.262826	0.083525	0.20627	0.301309	1.03235	0.133843	0.647978	0.28485
107055010	XR_001469904	LOC107055010	uncharacterized LOC107055010	lncRNA	.	77974	.	2.55018	1.83601	-2.55018	-0.861416	0.00572033	0.263715	0.755674	0.360436	0.317065	0.36036	0.186991	0.644599	0.372776	0.280826	0.515463	0.54233	0.62532	0.724	0.681305	1.44563	12	15	8	25	19	14	27	21	25	29	34	113	0.163897	0.167455	0.105254	0.353288	0.226287	0.164802	0.36545	0.288452	0.385289	0.454475
415616	XM_040645961,XM_040645962,XM_040645963,XM_040645964,XR_003077240,XR_005839104,XR_005839105,XR_005839106	LOC415616	ras GTPase-activating-like protein IQGAP1-like, transcript variant X6	protein_coding	XP_040501895.1;XP_040501896.1;XP_040501897.1;XP_040501898.1	50027	.	2.54852	1.37055	-2.54852	-0.108766	0.0167171	0.422329	1.10841	0.548377	0.879544	0.540021	1.05137	0.319449	0.372776	0.127099	1.79962	0.685653	1.14751	0.601135	0.788985	1.62757	41	24	62	11	19	6	156	28	56	23	41	137	0.156066	0.068151	0.224183	0.052665	0.054662	0.017745	0.531781	0.097411	0.213575	0.088283
431653	XM_015277447,XM_025144925,XM_429205	LOC431653	LOC431653, transcript variant X3	protein_coding	XP_015132933.2;XP_025000693.2;XP_429205.4	.	.	2.54799	1.77852	2.54799	-0.278183	0.00653556	0.276386	0.512803	1.04834	1.25872	1.29664	1.54603	0.6024	0.995052	0.591227	0.415779	0.605505	0.760832	0.394668	0.146024	0.75401	68	77	111	23	64	33	21	24	32	14	6	45	0.352311	0.30602	0.522313	0.114405	0.260281	0.135308	0.095116	0.116993	0.170021	0.073381
374185	NM_001030338,XM_040674378	IRX1	iroquois homeobox 1	protein_coding	NP_001025509.1;XP_040530312.1	9961	.	2.54708	5.88939	2.54708	4.08572	5.06489e-07	0.00115193	3.34733	4.63593	4.46446	4.53889	4.15354	4.9787	4.9063	4.77372	3.48485	3.09427	3.98391	2.93167	3.61949	2.96979	1029	1176	971	1355	1868	1717	641	347	683	295	636	448	12.2153	10.598	11.1389	14.1124	17.3568	16.2726	6.90518	4.03316	7.62701	3.86167
428574	XM_025148870,XR_005858493,XR_005858494	TMEM151B	transmembrane protein 151B, transcript variant X1	protein_coding	XP_025004638.1	7732	.	2.54665	1.3201	2.54665	-0.863327	0.0187899	0.437395	0.354368	0.725443	0.495343	1.45434	1.07526	0.293161	0.828551	0.206009	0.682048	0.383182	0.308854	0.265759	0.320239	0.166124	20	92	64	10	50	10	38	14	11	9	14	8	0.038019	0.139749	0.114066	0.017745	0.077423	0.015031	0.067982	0.02525	0.022348	0.016735
419829	XM_417963	KLHDC8A	kelch domain containing 8A	protein_coding	XP_417963.3	433	.	2.54552	1.6321	2.54552	1.86204	0.00916475	0.33062	1.47251	2.43595	2.76916	1.91866	3.60582	2.04683	2.90728	1.36792	1.15363	1.16259	1.41741	0.781719	2.56931	1.7504	284	147	646	139	419	103	77	57	77	32	278	155	1.86027	0.75374	3.91656	0.895064	2.21408	0.54187	0.464437	0.359961	0.522998	0.224335
424792	XM_025153689,XM_040706055,XM_040706056,XM_422610	SLC19A3	solute carrier family 19 member 3, transcript variant X4	protein_coding	XP_025009457.1;XP_040561989.1;XP_040561990.1;XP_422610.3	63180	.	2.54327	1.66407	-2.54327	-1.31087	0.00852198	0.32758	0.584055	0.262174	0.474226	0.1551	0.1649	0.154014	0.188606	0.436198	1.05768	0.646136	0.283354	0.344478	0.599153	0.573529	19	6	7	5	9	23	68	26	10	12	29	32	0.086601	0.020306	0.030077	0.021288	0.031161	0.084793	0.30473	0.115888	0.047645	0.058334
107054098	XR_003076700,XR_005862502,XR_005862503,XR_005862504,XR_005862505	LOC107054098	uncharacterized LOC107054098, transcript variant X3	lncRNA	.	77082	.	2.53568	1.30299	-2.53568	-2.20757	0.0196296	0.44496	0.31469	0.137074	0.0579223	0.249948	0.0965228	0.182938	0.128436	0.106679	0.466482	0.120244	0.120098	0.182496	0.564936	0.433883	2	10	4	6	6	5	24	4	4	6	27	23	0.00176	0.009001	0.004439	0.006183	0.005365	0.004147	0.034847	0.003857	0.005009	0.006653
112532140	XM_040656238	LOC112532140	uncharacterized LOC112532140	protein_coding	XP_040512172.1	.	.	2.53523	0.993155	2.53523	4.49654	0.0400708	0.567648	2.92102	4.83826	6.08658	4.4716	5.36462	4.19769	3.68434	5.2247	1.44245	1.23096	0.950984	4.79996	4.80927	4.29247	3269	1120	2324	770	764	2371	108	62	43	1195	1523	1219	7.6602	2.0605	5.03169	1.76832	1.44118	4.48331	0.233777	0.139569	0.103	2.99897
100859439	NM_001389636,XR_005841088,XR_005841089	SDCBP2	syndecan binding protein 2	protein_coding	NP_001376565.1	63703	.	2.53085	1.958	-2.53085	3.66154	0.00435247	0.224989	3.96256	2.84999	3.86593	2.51831	3.59966	1.77017	2.97434	2.37156	4.2888	4.69863	2.52969	3.83843	5.3392	3.0806	663	250	643	107	442	272	1166	1149	220	592	2224	489	8.17958	2.35126	6.9093	1.23037	4.22028	2.6715	13.2304	13.2632	2.78506	7.73126
426376	XM_015299234,XM_015299288,XM_015299354,XM_025153410,XM_040654759,XM_040654767,XM_424029,XR_005842351	FAM107B	family with sequence similarity 107 member B, transcript variant X6	protein_coding	XP_015154720.2;XP_015154774.1;XP_015154840.1;XP_025009178.1;XP_040510693.1;XP_040510701.1;XP_424029.4	10491	.	2.52976	3.08292	-2.52976	3.49665	0.000326585	0.0789532	3.8897	2.86626	2.5343	2.67608	2.81144	3.09563	2.94557	3.13457	4.62175	3.10524	2.87519	3.87645	5.07469	3.78489	234	285	348	335	432	507	1485	350	292	609	1842	838	1.10941	1.07099	1.53081	1.56393	1.65352	1.95748	6.63628	1.64408	1.45676	3.11776
419359	XM_025142730,XM_025142731,XM_025142733,XM_025142734,XM_040651255,XM_040651256,XM_417520,XR_003071566,XR_003071567,XR_003071568,XR_003071569	IGSF21	immunoglobin superfamily member 21, transcript variant X4	protein_coding	XP_024998498.1;XP_024998499.1;XP_024998501.1;XP_024998502.1;XP_040507189.1;XP_040507190.1;XP_417520.3	256	.	2.52516	1.5031	-2.52516	1.38353	0.0124341	0.367556	1.94937	1.25539	0.847058	1.10695	1.7303	1.07319	1.07161	1.70326	2.42174	1.46472	0.797322	1.64849	3.52476	1.83919	39	61	134	49	71	147	274	81	34	95	592	169	0.130156	0.197088	0.466942	0.154157	0.210935	0.563253	1.69498	0.252758	0.123391	0.241354
107055206	XR_001470257,XR_003071885	LOC107055206	uncharacterized LOC107055206, transcript variant X1	lncRNA	.	78169	.	2.52367	1.79745	-2.52367	-0.252478	0.00631703	0.274554	1.05894	0.522736	0.615936	0.946285	0.447066	0.239102	0.536075	0.351953	1.43398	0.383182	1.53011	1.05573	0.956719	0.993909	26	49	21	8	29	18	107	14	87	48	53	65	0.17429	0.244775	0.123051	0.044295	0.145503	0.090655	0.666193	0.085146	0.574706	0.338964
425524	XM_004943707	CSPG4	chondroitin sulfate proteoglycan 4	protein_coding	XP_004943764.3	52485	.	2.52099	1.61457	2.52099	3.99885	0.00963505	0.332492	2.91741	4.37622	3.30291	5.44123	5.07441	4.69978	4.20979	3.52919	4.58398	2.3463	3.99573	1.1754	2.57791	2.82512	433	2244	1890	1109	1128	687	1445	188	689	56	280	399	0.912774	3.72046	3.68651	2.29581	1.91753	1.17013	2.82939	0.380323	1.51525	0.12564
396361	NM_205396,XM_015281320	INHBA	inhibin beta A subunit	protein_coding	NP_990727.1;XP_015136806.2	9365	.	2.51706	1.96933	-2.51706	5.76266	0.00426357	0.224531	5.7093	4.9375	4.66414	5.0652	4.45944	5.58503	4.60704	5.24412	6.45113	4.02852	5.46839	4.15286	7.81323	6.3417	1189	1717	1214	2086	1506	2404	5438	705	1994	747	12613	5251	3.10192	3.67481	2.76109	4.9149	3.03605	4.73625	12.63	1.70883	5.11109	1.93142
771961	XM_001235170,XM_015291251,XM_040705403	MKNK1	MAPK interacting serine/threonine kinase 1, transcript variant X3	protein_coding	XP_001235171.6;XP_015146737.3;XP_040561337.1	7948	.	2.5141	2.27157	-2.5141	1.2091	0.00212838	0.166818	1.97168	1.18906	1.07455	1.25151	1.07526	1.48675	1.27031	0.976002	2.08027	1.21755	1.38181	2.94014	2.34066	1.86962	54	73	64	80	91	63	203	61	74	297	229	174	0.307851	0.328262	0.335601	0.445175	0.419906	0.289031	1.08087	0.336009	0.438059	1.82233
121111322	XR_005861690	LOC121111322	uncharacterized LOC121111322	lncRNA	.	.	.	2.50472	2.16538	-2.50472	0.576298	0.0027281	0.185485	1.56501	0.84127	0.556899	0.648458	0.925631	0.960773	0.596548	1.35931	2.27774	1.23096	1.41741	1.08659	1.76409	1.61326	23	30	52	42	33	102	242	62	77	50	135	135	0.321309	0.320943	0.66389	0.573022	0.368943	1.14816	3.12617	0.820677	1.11321	0.746543
121106453	XM_040697495	PRR18	proline rich 18	protein_coding	XP_040553429.1	.	.	2.50025	1.12854	-2.50025	-2.08136	0.0297496	0.511071	0.339528	0.153945	0.193304	0.0535741	0.119677	0.266384	0.0656468	0.22508	0.131503	0.204275	0.120098	0.419123	0.84709	0.315079	7	2	5	9	3	11	6	7	4	15	45	16	0.056874	0.008592	0.033041	0.075744	0.01666	0.073034	0.043088	0.058137	0.033063	0.136125
101747663	XM_025143314,XM_040652199,XR_003071763,XR_003071764,XR_005841758,XR_005841759	LOC101747663	uncharacterized LOC101747663, transcript variant X6	protein_coding	XP_024999082.2;XP_040508133.1	67159	.	2.49996	1.41114	2.49996	-0.841823	0.0155213	0.406532	0.345775	0.799844	0.847058	0.630942	0.758673	0.977378	0.750857	0.834157	0.831373	0.584753	0.0909975	0.182496	0.299578	0.0854517	39	29	40	43	44	51	49	23	3	6	13	4	0.15071	0.170488	0.084009	0.258122	0.08053	0.104414	0.167528	0.101021	0.052961	0.058068
101749148	XR_001467290,XR_001467292,XR_003075560,XR_005860955,XR_005860956,XR_005860957,XR_005860958,XR_005860959,XR_005860960,XR_005860961,XR_005860962,XR_005860963	LOC101749148	uncharacterized LOC101749148, transcript variant X7	lncRNA	.	68622	.	2.49814	1.30178	-2.49814	-1.78287	0.0199806	0.4457	0.426127	0.194146	0.244089	0.079633	0.272119	0.293161	0.148773	0.127099	0.751844	0.0613743	0.35854	0.743497	0.380502	0.261007	9	3	12	10	7	6	43	2	13	30	17	13	0.007337	0.001821	0.008738	0.010667	0.004215	0.00403	0.032537	0.001604	0.0111	0.026951
415533	XM_025154129,XM_413902	CILP	cartilage intermediate layer protein, transcript variant X1	protein_coding	XP_025009897.2;XP_413902.3	5560	.	2.49452	2.37669	2.49452	8.12036	0.00168392	0.156318	7.03277	8.43935	7.2115	9.34502	8.67479	9.12498	8.79807	7.48176	6.72262	7.90221	8.38144	6.5741	5.44235	7.17389	7187	34326	23567	24735	28620	11580	6577	10963	15320	4195	2393	9400	29.944	112.291	90.7217	101.109	96.0698	38.9455	25.4198	43.959	66.5511	18.7276
107053082	XR_001466051	LOC107053082	uncharacterized LOC107053082	lncRNA	.	76081	.	2.49299	1.10071	-2.49299	-2.95142	0.0318102	0.52299	0.174773	0.0745296	0.113609	0.0270357	0.0729908	0.124499	0.0440947	0.064949	0.172802	0.0310135	0.176594	0.124192	0.320239	0.223799	4	1	3	4	2	3	8	1	6	4	14	11	0.007165	0.001487	0.003501	0.005575	0.002115	0.00433	0.012703	0.001823	0.010952	0.006111
395678	NM_204869,XR_001464335	RBPMS2	RNA binding protein, mRNA processing factor 2	protein_coding	NP_990200.1	1682	.	2.48836	1.42038	2.48836	2.53392	0.0152653	0.402546	2.02053	2.75473	2.11043	2.61947	4.90234	2.27888	2.52319	2.09403	1.40827	2.68536	2.09661	2.58239	1.87299	1.47759	162	272	1671	171	306	213	104	250	151	222	150	117	1.42105	1.86752	13.2785	1.45835	2.14843	1.50208	0.840468	2.11387	1.36711	2.07936
417869	NM_001159347,XM_015281843,XM_015281849,XM_015281853,XM_015281854,XM_015281857,XM_015281862,XM_015281866,XM_015281870,XM_015281882,XM_015281886,XM_015281895,XM_015281902,XM_040695857,XM_040695858,XM_040695860,XM_040695862,XM_040695865,XM_040695866,XM_040695868,XM_040695873,XM_040695876,XM_040695881,XM_040695884	NAV3	neuron navigator 3	protein_coding	NP_001152819.1;XP_015137329.1;XP_015137335.1;XP_015137339.1;XP_015137340.1;XP_015137343.1;XP_015137348.1;XP_015137352.1;XP_015137356.1;XP_015137368.1;XP_015137372.1;XP_015137381.1;XP_015137388.1;XP_040551791.1;XP_040551792.1;XP_040551794.1;XP_040551796.1;XP_040551799.1;XP_040551800.1;XP_040551802.1;XP_040551807.1;XP_040551810.1;XP_040551815.1;XP_040551818.1	7844	.	2.48749	1.51468	-2.48749	2.06024	0.0122903	0.367556	2.41711	1.71593	1.38854	1.52242	1.66884	1.73154	1.62991	2.35434	3.19779	1.25743	1.65467	1.77704	4.14031	2.47541	79	99	126	103	135	268	514	64	99	108	937	299	0.133022	0.133411	0.201332	0.169182	0.187199	0.365481	0.8159	0.102184	0.173512	0.199771
769933	XM_001233247,XM_004949268	SLC27A6	solute carrier family 27 (fatty acid transporter), member 6, transcript variant X1	protein_coding	XP_001233248.2;XP_004949325.1	102	.	2.48398	1.83932	-2.48398	2.13069	0.00582814	0.265989	2.72314	1.68272	1.78134	2.51354	1.72276	0.943974	0.902273	2.23241	3.54507	1.85969	1.94222	2.92314	2.98291	3.0858	119	249	133	41	56	241	671	121	131	293	389	491	0.320923	0.528859	0.331269	0.10754	0.121442	0.529423	1.70049	0.315636	0.369393	0.850108
107055131	NM_001351430	LOC107055131	proline-rich protein 4-like	protein_coding	NP_001338359.1	78094	.	2.48228	1.99867	-2.48228	3.91245	0.00404094	0.217955	4.0902	3.17802	4.02323	2.54193	3.07102	2.81529	3.0109	3.60577	4.16507	5.14648	3.17469	3.54816	5.74515	2.76163	745	255	428	268	455	728	1065	1584	370	476	2965	379	14.4505	3.88221	7.67885	5.09638	7.10715	11.4066	19.1832	29.5932	7.48584	9.8935
428197	XM_004947521	C1QB	complement C1q B chain	protein_coding	XP_004947578.1	3540	.	2.47479	1.0745	-2.47479	0.051656	0.0340376	0.532516	1.15091	0.609737	0.167225	1.11957	0.586551	0.623654	0.208118	0.953308	1.82575	0.283681	0.520087	0.942193	1.54463	1.78912	6	62	29	24	10	61	160	10	20	41	108	161	0.100306	0.843188	0.460982	0.40734	0.13639	0.849422	2.57961	0.167439	0.357197	0.766376
107049003	XM_040703783,XM_040703784,XM_040703785,XM_040703786,XM_040703787	RBM44	RNA binding motif protein 44, transcript variant X5	protein_coding	XP_040559717.1;XP_040559718.1;XP_040559719.1;XP_040559720.1;XP_040559721.1	62336	.	2.47022	1.47206	-2.47022	0.85301	0.0136521	0.385708	1.6191	0.97008	1.11604	0.682865	0.535811	0.744993	1.5171	1.22366	1.97913	1.09081	1.36975	0.925219	2.99581	1.35389	57	32	26	30	120	87	185	52	73	40	393	102	0.222694	0.096796	0.084661	0.115286	0.380692	0.277277	0.660767	0.193671	0.293605	0.168508
427494	XM_015278984,XM_025153996,XM_040706830,XM_040706831,XM_040706833,XM_040706834,XM_040706835	TRPM1	transient receptor potential cation channel subfamily M member 1, transcript variant X2	protein_coding	XP_015134470.1;XP_025009764.2;XP_040562764.1;XP_040562765.1;XP_040562767.1;XP_040562768.1;XP_040562769.1	2818	.	2.46324	1.62978	-2.46324	-1.18243	0.00952175	0.33062	0.619443	0.29799	0.244089	0.272717	0.352503	0.211293	0.355382	0.351953	0.515463	0.851197	0.204034	0.265759	0.875288	1.00492	9	11	16	7	18	18	27	37	7	9	47	66	0.018549	0.016918	0.030139	0.012554	0.02914	0.029298	0.050498	0.072297	0.015035	0.018756
396243	NM_001079714	COL1A2	collagen type I alpha 2 chain	protein_coding	NP_001073182.2	49716	.	2.45014	0.918823	-2.45014	6.82743	0.0492024	0.61149	5.99318	6.01036	6.45254	5.34715	5.90117	6.01012	5.84591	6.50525	7.95521	2.39479	5.32813	4.40935	9.10194	6.76967	4227	2099	3397	2816	3642	5853	15540	196	1805	901	30896	7087	14.8216	5.77758	11.0031	9.686	10.287	16.5645	50.5476	0.661384	6.59651	3.38238
417241	NM_001030693	TLR4	toll like receptor 4	protein_coding	NP_001025864.1	5282	.	2.44457	1.28436	-2.44457	-0.602522	0.0212538	0.452331	0.829365	0.431731	0.474226	0.249948	0.409981	0.239102	0.611278	0.605851	1.19431	0.120244	0.665354	0.44317	1.02123	1.53188	19	10	19	8	34	34	81	4	27	16	58	124	0.092197	0.035881	0.086467	0.038018	0.133232	0.137141	0.374891	0.014757	0.136842	0.084448
121109818	XM_040696451	LOC121109818	uncharacterized LOC121109818, transcript variant X1	protein_coding	XP_040552385.1	.	.	2.44453	1.26093	2.44453	-0.00163115	0.0224323	0.459835	0.566834	1.23664	1.45472	1.28549	1.27409	1.16303	1.02836	1.21415	0.232615	0.176805	0.120098	1.08659	0.547518	1.23738	85	76	82	55	67	86	11	6	4	50	26	89	0.530901	0.373349	0.470494	0.338272	0.335029	0.431088	0.063773	0.032606	0.02351	0.333065
107049672	XM_025143512	LOC107049672	protein FAM189B-like, transcript variant X1	protein_coding	XP_024999280.2	72688	.	2.44355	1.24886	2.44355	-1.41586	0.0230737	0.466813	0.254298	0.523055	0.0860342	1.20491	0.465257	0.623654	0.355382	0.403088	0.398475	0.231232	0.204034	0.265759	0.320239	0.106047	3	69	22	24	18	21	20	8	7	9	14	5	0.01843	0.340595	0.12739	0.146718	0.08792	0.103374	0.114751	0.047499	0.045139	0.055972
420597	NM_001199613,XM_015281411,XM_025147189,XM_040681357,XM_040681365,XM_040681375,XM_040681393,XM_040681401,XM_040681411,XM_040681420,XM_040681431,XM_040681440,XM_040681449	AGR3	anterior gradient 3, protein disulphide isomerase family member	protein_coding	NP_001186542.1;XP_015136897.2;XP_025002957.2;XP_040537291.1;XP_040537299.1;XP_040537309.1;XP_040537327.1;XP_040537335.1;XP_040537345.1;XP_040537354.1;XP_040537365.1;XP_040537374.1;XP_040537383.1	13935	.	2.44186	1.63576	-2.44186	0.879004	0.00947365	0.33062	1.71201	0.984795	1.27101	0.732985	0.483222	0.685599	1.49345	1.2425	2.51702	1.17653	2.20922	1.1754	1.07085	2.12304	69	35	23	27	117	89	297	58	167	56	62	220	0.518922	0.108605	0.032315	0.093578	0.590516	0.129578	1.74939	0.229002	1.16998	0.281324
425805	NM_001146133	NGFR	nerve growth factor receptor	protein_coding	NP_001139605.1	66496	.	2.43842	1.08179	2.43842	2.14765	0.0339706	0.532219	1.57627	2.56534	2.56459	3.90307	1.68445	1.48675	3.58337	2.16981	1.78638	1.46472	3.12531	0.942193	0.547518	1.59152	240	738	128	80	708	228	154	81	356	41	26	132	3.10209	7.50993	1.5275	1.01069	7.39321	2.38298	1.84105	1.00657	4.81121	0.566139
395604	NM_204812,XM_025144652,XM_025144653,XM_040655383,XM_040655384	CHRNB3	cholinergic receptor nicotinic beta 3 subunit	protein_coding	NP_990143.2;XP_025000420.2;XP_025000421.2;XP_040511317.1;XP_040511318.1	49397	.	2.4362	1.00148	-2.4362	-0.119172	0.0409078	0.574308	1.00481	0.563719	0.926943	0.203303	0.518494	0.345267	0.389963	0.998344	1.48406	0.334289	0.62532	0.292479	2.15186	1.14087	44	8	25	12	20	65	113	12	25	10	194	79	0.101037	0.013525	0.053418	0.026696	0.036171	0.121294	0.276423	0.02548	0.059669	0.023455
420532	XM_040695685,XM_418634	OLAH	oleoyl-ACP hydrolase, transcript variant X2	protein_coding	XP_040551619.1;XP_418634.1	6695	.	2.43052	2.82664	-2.43052	4.17301	0.000613289	0.0940331	4.52584	3.44104	3.39568	3.97945	4.06685	2.56365	3.26724	3.37338	4.91281	4.61539	5.19258	4.74661	2.55194	5.13569	465	781	911	218	556	610	1831	1082	1639	1150	274	2239	2.64174	3.04924	3.90911	1.18054	2.21504	2.38475	7.77221	5.7883	8.2264	6.18259
107053450	XR_003075262,XR_003075264,XR_005860534,XR_005860535	LOC107053450	uncharacterized LOC107053450, transcript variant X2	lncRNA	.	76442	.	2.4288	1.24637	-2.4288	0.814357	0.0233472	0.468523	1.60341	0.965098	0.972833	1.30771	0.885667	1.02608	0.265118	1.33318	1.10112	2.34012	1.81453	2.62506	0.438349	1.30128	47	78	49	46	13	99	72	187	116	230	20	96	0.264845	0.380947	0.282288	0.268262	0.054688	0.451972	0.375537	0.962604	0.685442	1.41705
427671	XM_025155228,XM_025155229,XM_040647875,XM_040647876,XM_040647877,XM_040647878,XM_040647879	GRID2IP	Grid2 interacting protein, transcript variant X5	protein_coding	XP_025010996.2;XP_025010997.2;XP_040503809.1;XP_040503810.1;XP_040503811.1;XP_040503812.1;XP_040503813.1	4420	.	2.42658	2.19371	-2.42658	0.753846	0.00263813	0.183257	1.67756	0.962291	0.911316	1.06843	1.23221	0.909777	1.01734	0.634663	0.818419	2.15543	2.03682	1.97146	1.62155	1.4617	43	58	78	39	66	36	48	159	143	130	117	115	0.137982	0.145558	0.231393	0.079934	0.171728	0.061054	0.092588	0.494758	0.315214	0.29384
427207	XM_003642961,XM_004937350,XM_040656084,XM_040656086,XM_040656087,XM_040656088	GCNT4	glucosaminyl (N-acetyl) transferase 4, core 2, transcript variant X2	protein_coding	XP_003643009.1;XP_004937407.1;XP_040512018.1;XP_040512020.1;XP_040512021.1;XP_040512022.1	11096	.	2.42289	1.6734	-2.42289	1.518	0.00875519	0.33062	2.2615	1.28796	1.74654	0.501985	1.05137	0.76426	1.46939	2.19421	2.66546	1.54211	1.86697	2.48729	2.74003	2.26716	115	22	62	31	114	233	336	88	122	205	320	250	0.5549	0.080668	0.273155	0.14499	0.445177	0.925338	1.50016	0.407746	0.616845	1.06026
395101	NM_204451,XM_015276104	UNC5C	unc-5 netrin receptor C	protein_coding	NP_989782.1;XP_015131590.1	9280	.	2.41837	3.22746	2.41837	3.19989	0.000244915	0.0728516	2.62462	3.70763	4.1418	4.35108	3.87437	2.97679	2.96863	3.93309	2.92314	2.26384	2.57242	2.42827	2.34066	3.21939	813	1026	790	305	440	930	414	175	228	195	229	545	1.57138	1.52078	1.3775	0.56394	0.668077	1.41702	0.724737	0.316355	0.449016	0.393706
395885	NM_205028,XM_015277243,XM_015277246,XM_040655425,XM_040655426,XM_040655427,XM_040655428,XM_040655429,XM_040655430,XM_040655431,XM_040655432	CNTFR	ciliary neurotrophic factor receptor	protein_coding	NP_990359.1;XP_015132729.1;XP_015132732.1;XP_040511359.1;XP_040511360.1;XP_040511361.1;XP_040511362.1;XP_040511363.1;XP_040511364.1;XP_040511365.1;XP_040511366.1	20242	.	2.41231	1.45703	2.41231	0.238135	0.0144722	0.392114	0.70863	1.26314	1.49721	1.24	2.36017	0.580829	0.902273	0.998344	0.547217	0.724117	0.815226	0.466824	1.26451	0.433883	89	72	239	22	56	65	29	30	35	17	79	23	0.653129	0.372056	1.56244	0.14155	0.414822	0.345791	0.176481	0.185623	0.235256	0.120139
769512	XM_001232795,XM_040698120	LOC769512	uncharacterized LOC769512, transcript variant X2	protein_coding	XP_001232796.2;XP_040554054.1	55310	.	2.40974	2.22229	-2.40974	4.4159	0.00248735	0.177709	4.60306	3.67584	3.62375	3.43531	3.96186	3.67631	4.46119	2.8966	3.78536	4.34466	2.96213	5.33539	6.16907	5.02176	553	519	843	523	1355	420	804	889	313	1752	3997	2064	3.97623	2.93002	5.59929	3.6884	7.84375	2.43699	5.35707	6.1479	2.33967	13.4991
396538	NM_205527,XM_015296842,XM_015296843,XM_015296845,XM_025142490,XM_040651105,XM_040651106,XM_040651107	AGRN	agrin	protein_coding	NP_990858.2;XP_015152328.2;XP_015152329.2;XP_015152331.2;XP_024998258.2;XP_040507039.1;XP_040507040.1;XP_040507041.1	1448	.	2.40864	4.24118	2.40864	7.49115	2.38259e-05	0.0180627	6.65797	7.87988	7.96631	8.32893	6.64159	8.6317	7.85693	7.85382	6.97877	6.90627	6.90706	5.80374	7.18336	6.16863	12161	16946	5714	17559	14875	15006	7867	5474	5484	2441	8131	4650	23.8741	26.1155	10.3445	33.8039	23.5114	23.7629	14.329	10.3407	11.2256	5.13495
112532686	XM_025151899	LOC112532686	uncharacterized LOC112532686, transcript variant X1	protein_coding	XP_025007667.1	.	.	2.40686	1.35384	2.40686	0.567355	0.0183952	0.435883	0.798593	1.55406	2.01861	1.43428	2.08229	1.01003	1.36896	1.41019	0.482995	0.407021	0.204034	1.32526	0.832782	1.53947	149	90	187	45	102	108	25	15	7	67	44	125	0.387892	0.183719	0.448606	0.112765	0.212389	0.227168	0.058287	0.037119	0.017085	0.18505
770718	XM_001232969	TRIM58	tripartite motif containing 58	protein_coding	XP_001232970.5	56231	.	2.40329	1.69561	2.40329	1.16091	0.00838653	0.3242	1.12883	1.93726	0.847058	2.18786	2.70063	1.78911	2.15218	1.94672	1.94973	0.742971	0.797322	1.33814	0.995773	0.949015	39	188	318	109	222	186	180	31	34	68	56	61	0.362271	1.3946	2.7772	1.01321	1.69278	1.42229	1.57577	0.276376	0.333176	0.683724
421102	XM_015282614,XM_040695443,XM_040695444,XM_040695445,XM_040695446,XM_040695447	ASXL3	additional sex combs like 3, transcriptional regulator, transcript variant X1	protein_coding	XP_015138100.2;XP_040551377.1;XP_040551378.1;XP_040551379.1;XP_040551380.1;XP_040551381.1	51408	.	2.40124	1.81596	-2.40124	1.05107	0.00636209	0.274554	1.85627	1.09223	1.12961	0.873673	0.802259	1.40319	0.682755	1.66186	2.30586	1.204	1.26941	2.34776	2.49402	1.51657	58	44	43	73	39	141	248	60	65	182	261	122	0.062166	0.042827	0.042672	0.077276	0.033876	0.161398	0.315882	0.062083	0.098792	0.267524
428170	XM_015296990	KLHDC7A	kelch domain containing 7A	protein_coding	XP_015152476.1	251	.	2.40108	1.3778	-2.40108	-0.539434	0.0174498	0.428416	0.8716	0.449227	0.408956	0.422766	0.667342	0.211293	0.227369	0.757637	1.40827	0.358942	0.584143	0.663875	1.50005	0.714319	16	18	34	7	11	45	104	13	23	26	103	42	0.095893	0.082797	0.186813	0.041193	0.053599	0.220357	0.583192	0.073472	0.143321	0.164853
419529	XM_001233495,XM_015297321	ADAMDEC1	ADAM like decysin 1, transcript variant X1	protein_coding	XP_001233496.1;XP_015152807.1	51025	.	2.39816	1.04628	-2.39816	-0.125059	0.0374836	0.551168	1.04153	0.562704	0.762489	0.179403	0.518494	0.154014	1.01734	0.744479	1.71128	0.309207	1.04503	0.5796	0.728441	1.87563	34	7	25	5	66	44	143	11	49	22	37	175	0.134149	0.020375	0.089906	0.018257	0.213411	0.141272	0.537379	0.040263	0.205753	0.092161
421339	XM_419401	HHIPL2	HHIP like 2	protein_coding	XP_419401.2	7181	.	2.39035	1.68445	2.39035	-1.83403	0.00865152	0.327941	0.189148	0.424859	0.363742	0.402263	0.447066	0.6024	0.265118	0.468565	0.327102	0.0911093	0.308854	0.182496	0.0989728	0.126352	14	17	21	23	13	25	16	3	11	6	4	6	0.038963	0.037284	0.055294	0.062526	0.030005	0.056342	0.041692	0.008342	0.03263	0.015513
416803	XM_025155657,XM_415094	ADGRD1	adhesion G protein-coupled receptor D1, transcript variant X1	protein_coding	XP_025011425.2;XP_415094.5	1839	.	2.38481	1.00424	2.38481	3.06997	0.0415251	0.578806	2.35352	3.06992	2.65651	3.14264	5.44645	2.15297	3.36608	1.65485	2.58361	1.58454	2.44022	1.00816	3.09506	3.40951	259	414	2463	153	600	140	314	92	204	45	425	631	0.672695	0.845981	5.98837	0.390148	1.26622	0.294168	0.759017	0.229158	0.55382	0.124878
420088	XM_004948751,XM_040653658,XM_418208	ACER1	alkaline ceramidase 1, transcript variant X3	protein_coding	XP_004948808.1;XP_040509592.1;XP_418208.2	1104	.	2.38008	2.24353	-2.38008	3.92015	0.00239816	0.174071	4.14109	3.28017	3.59469	3.36553	3.58725	2.65422	3.29031	3.189	3.99848	4.4051	2.59333	4.27177	5.85498	3.7229	541	492	637	235	566	529	942	929	232	815	3204	800	6.67006	4.72073	7.27207	2.73555	5.52843	5.12585	10.7669	11.1414	2.96401	10.8055
107057619	XM_015302697	ACP5	acid phosphatase 5, tartrate resistant, transcript variant X1	protein_coding	XP_015158183.2	80569	.	2.37795	1.11805	-2.37795	-0.931157	0.0320439	0.523051	0.660292	0.359621	0.495343	0.249948	0.447066	0.293161	0.355382	0.316828	0.966682	0.120244	0.541757	0.238536	0.547518	1.54702	20	10	21	10	18	16	60	4	21	8	26	126	0.256634	0.095245	0.257377	0.124064	0.183636	0.16401	0.739721	0.040138	0.292096	0.105084
424280	XM_004942973,XM_422126,XR_001467609,XR_005861359,XR_005861360	DPP10	dipeptidyl peptidase like 10, transcript variant X3	protein_coding	XP_004943030.2;XP_422126.5	9224	.	2.37226	1.77491	2.37226	4.37081	0.00707834	0.2927	3.44368	4.65378	3.44535	5.80466	4.03827	4.97457	5.62192	4.03791	4.95189	3.05708	3.44862	1.90376	3.392	3.90875	483	2902	892	1351	3109	1005	1883	337	457	122	535	919	2.05188	8.23562	2.84913	5.06189	8.27388	2.68938	6.18919	1.26549	1.8806	0.437979
429806	XM_015297260,XM_040651430,XM_040651431,XM_040651432,XM_040651433,XM_040651434,XM_040651435,XM_040651436,XM_040651437,XM_040651438,XM_040651439	HSPG2	heparan sulfate proteoglycan 2, transcript variant X1	protein_coding	XP_015152746.3;XP_040507364.1;XP_040507365.1;XP_040507366.1;XP_040507367.1;XP_040507368.1;XP_040507369.1;XP_040507370.1;XP_040507371.1;XP_040507372.1;XP_040507373.1	66582	.	2.36914	3.72485	2.36914	5.86178	7.95357e-05	0.0344861	5.05483	6.22579	6.11201	6.42231	7.43273	6.05677	5.82513	5.50577	5.56381	5.06548	5.42386	4.07612	5.57828	4.62145	3328	4481	9930	2910	3589	2895	2911	1495	1932	706	2635	1548	4.57979	4.84059	12.6756	3.91811	3.9783	3.21668	3.71012	1.97078	2.75499	1.03495
423805	XM_040703088,XM_040703089,XM_040703090,XM_040703091,XM_040703092,XM_040703093,XM_040703094,XM_040703095,XM_040703096,XM_040703097,XM_040703098,XM_040703099,XM_040703100,XR_005861016	MYOF	myoferlin, transcript variant X10	protein_coding	XP_040559022.1;XP_040559023.1;XP_040559024.1;XP_040559025.1;XP_040559026.1;XP_040559027.1;XP_040559028.1;XP_040559029.1;XP_040559030.1;XP_040559031.1;XP_040559032.1;XP_040559033.1;XP_040559034.1	5063	.	2.36271	1.74847	2.36271	4.89277	0.00755308	0.303444	3.88667	5.16717	4.61434	3.88471	6.23086	4.55794	5.57526	6.1399	5.22528	3.21397	4.50613	1.93801	3.82863	4.60797	1147	728	4284	1001	3008	4529	2289	381	1001	126	744	1533	2.79295	1.38156	9.6247	2.36694	5.89764	8.89758	5.16765	0.88235	2.53877	0.325267
395573	NM_204792,XM_015284463	SOX10	SRY-box 10	protein_coding	NP_990123.1;XP_015139949.1	49382	.	2.36245	1.5319	2.36245	3.23305	0.0124376	0.367556	2.40298	3.7059	2.91342	4.45179	3.42711	3.2368	4.44381	3.76246	3.96507	2.24413	3.00567	0.837217	1.93458	2.4312	319	1104	564	374	1338	819	919	172	324	35	159	288	1.66883	4.48638	2.71118	1.79221	5.52679	3.33467	4.34104	0.824954	1.71278	0.153388
423890	XM_421754	DUSP5	dual specificity phosphatase 5	protein_coding	XP_421754.2	6509	.	2.35345	1.37112	-2.35345	0.668235	0.0180789	0.4325	1.53612	0.902268	1.30729	0.338943	0.728867	0.70567	1.01734	1.3155	1.27238	0.625963	1.06012	1.90376	2.50308	1.85144	72	14	38	28	66	97	89	25	50	122	263	171	0.505122	0.07674	0.245852	0.189294	0.374828	0.552379	0.579884	0.165262	0.361797	0.925916
429348	XM_040706856	LOC429348	tetraspanin-7-like	protein_coding	XP_040562790.1	53630	.	2.35073	1.72701	-2.35073	-1.42307	0.00797609	0.313665	0.543374	0.262656	0.363742	0.272717	0.1649	0.266384	0.227369	0.280826	0.738152	0.334289	0.704306	0.344478	0.788985	0.350033	14	11	7	9	11	14	42	12	29	12	41	18	0.017167	0.010129	0.00746	0.011331	0.011182	0.013538	0.049147	0.014021	0.038081	0.015914
101751866	XR_211133	LOC101751866	uncharacterized LOC101751866	lncRNA	.	71281	.	2.34909	1.20161	-2.34909	-0.000282276	0.0267601	0.492391	1.1129	0.621504	0.244089	0.272717	0.603075	0.744993	0.790227	1.07392	2.17478	0.430472	0.797322	0.908043	0.995773	1.37101	9	11	30	30	47	72	221	16	34	39	56	104	0.028834	0.027569	0.096463	0.101128	0.131763	0.203246	0.717092	0.050792	0.123072	0.145282
418447	XM_015298162,XM_416658	ILDR2	immunoglobulin-like domain containing receptor 2, transcript variant X2	protein_coding	XP_015153648.1;XP_416658.5	11522	.	2.34314	1.76534	2.34314	3.72179	0.00732585	0.297547	3.07685	3.88523	4.42511	5.62665	4.46284	2.63342	3.46063	2.70275	3.69434	3.37069	3.49934	2.53282	2.66529	2.69862	1000	2559	1217	231	645	359	751	430	475	213	301	360	2.0649	4.15882	2.31955	0.463742	1.06621	0.593912	1.44366	0.848126	1.01395	0.471538
422076	XM_040649810,XM_040649811,XM_040649812,XM_040649813,XM_040649814,XM_040649815,XM_040649816,XM_040649817,XM_040649818	AATK	apoptosis associated tyrosine kinase, transcript variant X1	protein_coding	XP_040505744.1;XP_040505745.1;XP_040505746.1;XP_040505747.1;XP_040505748.1;XP_040505749.1;XP_040505750.1;XP_040505751.1;XP_040505752.1	51616	.	2.34036	3.51606	2.34036	3.58605	0.000130215	0.0480245	2.9797	4.0783	3.99014	4.75441	4.13945	3.8305	4.47233	3.283	3.56653	2.89375	2.9419	2.30902	3.24576	2.92123	727	1374	961	587	1366	569	682	296	308	176	478	431	2.22528	3.32109	2.71468	1.89262	3.37933	1.42006	1.94577	0.876005	0.984002	0.578782
424243	NM_001006525,XM_015289822	EAF2	ELL associated factor 2	protein_coding	NP_001006525.1;XP_015145308.1	8859	.	2.33704	3.3874	-2.33704	3.90684	0.00017536	0.0613579	4.36326	3.24072	3.32961	2.84132	3.98726	2.68488	2.95426	3.64701	4.54519	4.09423	3.99769	4.11967	5.3705	4.05229	442	326	859	241	435	751	1405	740	690	729	2274	1022	3.97488	2.45528	6.95424	2.25461	2.98521	5.77362	12.431	6.197	6.4849	7.18281
395703	NM_204887,XM_040646087,XM_040646088	WNT5A	Wnt family member 5A	protein_coding	NP_990218.1;XP_040502021.1;XP_040502022.1	4029	.	2.33589	1.65571	-2.33589	4.49108	0.00945876	0.33062	4.56085	3.71967	3.53985	3.44035	3.64824	4.53569	2.68859	4.46532	5.28476	2.58444	3.559	4.41847	6.31485	5.20356	519	521	667	985	351	1374	2388	230	497	907	4428	2350	2.56357	2.06855	2.95947	5.34513	1.44321	5.42478	11.0141	1.12581	2.54806	4.79155
429086	XM_025152957	RDH8L	retinol dehydrogenase 8 (all-trans)-like	protein_coding	XP_025008725.2	.	.	2.33538	1.53114	-2.33538	-1.35889	0.0126039	0.369454	0.56185	0.26824	0.293148	0.079633	0.447066	0.154014	0.283628	0.351953	0.93102	0.498622	0.333911	0.394668	0.512038	0.700843	11	3	21	5	14	18	57	19	12	14	24	41	0.046418	0.009343	0.086823	0.022144	0.048955	0.065806	0.240502	0.082528	0.054174	0.066636
414745	NM_001001615,XM_040677258,XM_040677263	CDH2	cadherin 2	protein_coding	NP_001001615.1;XP_040533192.1;XP_040533197.1	11259	.	2.33401	1.60664	2.33401	1.55052	0.0105989	0.347674	1.3451	2.26804	2.86151	2.34114	2.09403	1.37839	2.56162	2.37156	2.13353	0.584753	1.53011	0.643263	1.48182	1.6971	306	215	189	71	316	272	213	23	87	25	101	147	1.36501	0.751183	0.777836	0.306678	1.28604	0.977128	0.97454	0.098786	0.400607	0.115309
423272	NM_001199704	ARG2	arginase 2	protein_coding	NP_001186633.1	7246	.	2.33347	1.24723	-2.33347	2.32114	0.0242532	0.47224	2.54794	1.94263	1.65567	2.04967	2.49023	1.46337	2.30043	1.69644	2.37826	1.45332	1.39378	2.44027	4.53106	3.09097	105	166	267	78	253	146	264	80	75	197	1246	493	1.53554	1.90383	3.60511	1.10674	2.97951	1.72104	3.58393	1.11781	1.13588	3.07844
771560	XM_001234823	LOC771560	cytosolic phospholipase A2 epsilon-like	protein_coding	XP_001234824.4	.	.	2.33216	1.16447	-2.33216	3.72668	0.0293613	0.508967	3.88148	2.85392	4.38182	1.47412	3.42942	1.99884	2.91621	2.92312	4.53236	1.25743	3.35074	4.21703	4.99902	4.93233	969	94	565	133	422	429	1392	64	424	783	1745	1936	4.50878	0.342066	2.42815	0.603007	1.58143	1.60856	6.00629	0.283576	2.05479	3.90478
112533491	XM_025155538	LOC112533491	uncharacterized LOC112533491	protein_coding	XP_025011306.2	.	.	2.32759	1.02578	2.32759	1.55708	0.0404873	0.569944	1.41003	1.89782	1.2338	3.91939	1.34457	1.30135	1.0393	2.54853	1.16391	1.62576	1.34531	1.98791	1.54463	0.792638	66	747	89	65	68	316	78	96	71	132	108	48	0.684833	6.17067	0.856791	0.66565	0.5712	2.67974	0.757191	0.97264	0.771901	1.4834
770104	NM_001173521	NLGN3	neuroligin 3	protein_coding	NP_001166992.1	4138	.	2.32448	0.946116	2.32448	0.0405975	0.0487032	0.609729	0.596	1.19219	0.895517	1.90415	1.52016	0.70567	1.2327	0.894962	1.10112	0.520641	1.33294	0.063432	0.278617	0.279257	42	145	108	28	87	56	72	20	70	2	12	14	0.297513	0.821964	0.723529	0.197954	0.505481	0.323089	0.482444	0.136565	0.521853	0.015469
421364	XM_015283881,XM_015283882	VASH2	vasohibin 2, transcript variant X2	protein_coding	XP_015139367.2;XP_015139368.2	14081	.	2.32226	1.29402	-2.32226	1.79924	0.0218813	0.454477	2.24112	1.53965	1.20845	1.00185	2.15694	1.41542	1.261	2.19421	2.50494	1.59496	1.65467	1.461	3.94128	2.28984	64	53	200	74	90	233	294	93	99	78	809	255	0.30498	0.195862	0.888267	0.348449	0.34471	0.903765	1.30819	0.421171	0.492326	0.39867
776594	XM_025154321	LOC776594	uncharacterized LOC776594	protein_coding	XP_025010089.2	58101	.	2.31627	2.14132	-2.31627	2.80206	0.00311807	0.194914	3.20294	2.36744	2.30238	2.59258	2.29555	2.23812	2.27753	2.49847	3.80026	2.60519	3.23579	1.67919	4.23039	3.66682	192	266	226	165	248	303	813	234	388	98	1001	767	1.86469	2.02715	2.02382	1.56791	1.94168	2.37328	7.32519	2.18564	3.92971	1.01414
777548	XM_015299441,XM_025144000,XM_040653304	HOXB6	homeobox B6, transcript variant X3	protein_coding	XP_015154927.1;XP_024999768.1;XP_040509238.1	59035	.	2.30423	1.5508	2.30423	0.809103	0.0122088	0.366962	1.00517	1.63731	0.847058	2.14531	2.34551	2.21029	1.33386	0.941826	1.31912	0.919085	1.26941	1.11681	0.81833	0.588243	39	181	236	161	98	60	94	41	65	52	43	33	0.351541	1.24268	1.82055	1.32093	0.624504	0.341535	0.691056	0.329283	0.554181	0.437234
422740	XM_004936009,XM_004936011,XM_015285550,XM_015285551,XM_040699457,XM_040699458,XM_040699459,XM_040699460,XM_040699461,XM_420693	DLC1	DLC1 Rho GTPase activating protein, transcript variant X6	protein_coding	XP_004936066.1;XP_004936068.1;XP_015141036.1;XP_015141037.1;XP_040555391.1;XP_040555392.1;XP_040555393.1;XP_040555394.1;XP_040555395.1;XP_420693.3	10268	.	2.29758	2.34973	2.29758	3.6505	0.00194534	0.163095	2.96783	4.08571	3.07993	4.84835	4.5118	3.83278	4.55084	3.69054	3.71546	2.51484	3.32285	1.74838	3.02127	3.48418	364	1470	1261	588	1446	776	763	217	415	105	401	668	1.23772	3.93074	3.94307	1.97156	3.98556	2.1251	2.22856	0.493922	1.47061	0.375794
771582	XM_004935468,XM_004935471,XM_004935472,XM_004935473,XM_015284414,XM_015284415,XM_040698279	GNG4	G protein subunit gamma 4, transcript variant X3	protein_coding	XP_004935525.2;XP_004935528.2;XP_004935529.2;XP_004935530.2;XP_015139900.2;XP_015139901.2;XP_040554213.1	8349	.	2.29473	1.49891	-2.29473	2.04513	0.0138154	0.38806	2.68133	1.59956	1.16957	1.46426	1.03928	1.08856	1.80028	3.03542	1.9378	3.04194	2.30103	3.19151	2.65719	2.95851	61	93	61	50	160	469	178	333	181	362	299	444	0.972388	1.0873	0.826763	0.797596	1.99083	5.94348	2.56826	4.98904	2.72436	5.77171
428184	XM_004947418,XM_015297121,XM_040651300,XM_425742	SCNN1D	sodium channel epithelial 1 delta subunit, transcript variant X3	protein_coding	XP_004947475.2;XP_015152607.2;XP_040507234.1;XP_425742.4	1291	.	2.29443	1.00676	-2.29443	-1.45473	0.0429108	0.587913	0.489408	0.254767	0.317065	0.226814	0.186991	0.0943666	0.283628	0.419738	0.623673	0.407021	0.120098	0.292479	1.23217	0.261007	12	9	8	3	14	22	34	15	4	10	76	13	0.057671	0.035418	0.035688	0.011039	0.058447	0.092442	0.164094	0.075358	0.019993	0.054162
771284	XM_015282064,XM_040695886	MKX	mohawk homeobox, transcript variant X1	protein_coding	XP_015137550.3;XP_040551820.1	5605	.	2.29311	1.33002	2.29311	-0.139948	0.0203964	0.4457	0.57835	1.09891	1.18265	0.36036	1.46698	1.49831	0.890245	1.19493	1.13286	0.685653	0.665354	0.238536	0.380502	0.367197	62	15	102	81	55	84	75	28	27	8	17	19	0.296848	0.054192	0.449388	0.381758	0.206552	0.322255	0.330556	0.125431	0.134726	0.037699
416396	XM_004945423,XM_414710	SEC14L5	SEC14 like lipid binding 5, transcript variant X2	protein_coding	XP_004945480.2;XP_414710.4	1504	.	2.28329	1.14286	-2.28329	0.310454	0.0315197	0.520702	1.3659	0.719469	0.972833	0.402263	0.208748	0.266384	1.40322	1.06337	1.7459	0.584753	1.53011	1.71913	1.53582	1.07971	47	17	9	9	106	71	148	23	87	102	107	73	0.136525	0.037301	0.021841	0.024441	0.248887	0.167183	0.400107	0.063338	0.262883	0.317554
395673	NM_204866,XM_040706197	BCL2A1	BCL2 related protein A1	protein_coding	NP_990197.1;XP_040562131.1	4909	.	2.27659	0.972136	-2.27659	-0.567129	0.046836	0.601812	0.791517	0.465732	0.317065	0.482585	0.635566	0.370631	0.536075	0.452473	1.43398	0.176805	0.204034	0.466824	0.832782	1.63468	12	21	32	13	29	24	107	6	7	17	44	138	0.133004	0.087994	0.169106	0.078051	0.153331	0.199661	0.575235	0.072914	0.036232	0.103445
101752065	XM_015285195	LOC101752065	angiopoietin-related protein 7-like	protein_coding	XP_015140681.2	71474	.	2.27641	1.11366	-2.27641	0.0992378	0.0338137	0.531282	1.15603	0.7016	0.847058	0.765456	0.465257	0.856913	0.654588	0.620329	1.00148	0.120244	1.92584	1.89507	0.728441	1.26511	39	37	22	36	37	35	63	4	129	121	37	92	0.056451	0.042502	0.029496	0.050735	0.043002	0.040909	0.085103	0.005182	0.197032	0.190419
100499189	NM_001193295,NM_001389459,XM_040652661	CSF1	colony stimulating factor 1	protein_coding	NP_001180224.2;NP_001376388.1;XP_040508595.1	61485	.	2.27615	2.103	2.27615	1.63586	0.00346577	0.203005	1.47847	2.33602	1.94377	3.00324	2.56382	1.92372	2.60642	1.97516	2.08568	1.27049	1.11897	1.16098	1.71813	1.51657	139	371	284	124	328	191	204	65	54	55	129	122	1.00467	2.0435	1.88771	0.980388	1.87811	1.08838	1.25417	0.497177	0.362968	0.39039
404536	NM_206991,XM_015276846	ADIPOQ	adiponectin, C1Q and collagen domain containing	protein_coding	NP_996874.1;XP_015132332.2	4139	.	2.27537	4.63258	2.27537	8.03768	1.02417e-05	0.0106733	7.22862	8.49244	8.79069	8.80459	8.44969	8.36727	8.51092	8.03148	8.17796	7.11741	7.55131	6.3942	6.97378	7.15703	21572	23585	20154	14611	23443	16981	18145	6344	8597	3698	7024	9290	154.592	132.724	134.269	102.672	136.229	98.585	120.666	43.7678	64.3291	28.4837
107050473	XM_040654396	LOC107050473	platelet glycoprotein VI-like, transcript variant X1	protein_coding	XP_040510330.1	73487	.	2.2585	1.05788	-2.2585	-2.59341	0.0387524	0.557629	0.230776	0.104705	0.0579223	0.079633	0.142466	0.0321463	0.168827	0.147235	0.36323	0.283681	0.204034	0.0320646	0.168987	0.332662	2	3	6	1	8	7	18	10	7	1	7	17	0.030167	0.030705	0.089204	0.005474	0.100573	0.090619	0.27895	0.15149	0.11893	0.004485
424010	NM_001031246,XM_040703382,XR_005861238	BARD1	BRCA1 associated RING domain 1	protein_coding	NP_001026417.1;XP_040559316.1	2541	.	2.2504	1.39012	2.2504	1.737	0.0180974	0.4325	1.56853	2.2095	3.76521	1.89684	1.28437	1.41542	2.60274	2.29241	1.84504	1.47603	0.983017	1.51872	1.78654	1.8018	615	144	83	74	327	254	163	82	45	83	138	163	3.14439	0.555328	0.376065	0.354952	1.34943	1.04827	0.743449	0.38669	0.231694	0.435628
420067	XM_004948673,XM_004948674	PRAM1	PML-RARA regulated adaptor molecule 1, transcript variant X1	protein_coding	XP_004948730.3;XP_004948731.2	66362	.	2.2487	1.20187	-2.2487	-1.24976	0.027938	0.49795	0.583132	0.299196	0.363742	0.0535741	0.312871	0.395557	0.406948	0.262482	0.831373	0.257695	0.257396	0.419123	0.902946	0.830258	14	2	14	14	21	13	49	9	9	15	49	51	0.14972	0.017524	0.14436	0.150675	0.179391	0.1147	0.49876	0.088799	0.104148	0.178934
415703	NM_001005837,XM_015279148	HSDL1	hydroxysteroid dehydrogenase like 1	protein_coding	NP_001005837.1;XP_015134634.1	2379	.	2.24731	3.86242	-2.24731	4.68266	6.1083e-05	0.0320592	5.02485	4.06354	4.07849	3.81468	4.27839	4.03271	4.09001	4.08695	4.70944	4.31031	4.12158	5.3378	6.01957	5.65041	776	691	1064	682	1033	1042	1582	867	756	1755	3598	3227	7.33494	5.39661	8.94704	5.61993	8.28398	7.67633	13.0703	8.09675	7.84118	16.2084
421634	XM_004935622,XM_004935623,XM_040697870	AKAP12	A-kinase anchoring protein 12, transcript variant X1	protein_coding	XP_004935679.2;XP_004935680.3;XP_040553804.1	16004	.	2.24452	1.36694	2.24452	2.09035	0.0191398	0.439701	1.73819	2.59597	1.4439	3.15801	3.70866	2.07796	2.55782	2.62949	2.55266	1.58454	2.03682	0.601135	1.80864	1.84533	84	419	698	143	315	338	306	92	143	23	141	170	0.1673	0.662236	1.29897	0.282377	0.51017	0.549679	0.571767	0.177087	0.299282	0.049571
107052990	XR_001465860	LOC107052990	uncharacterized LOC107052990	lncRNA	.	75989	.	2.24202	1.33041	2.24202	-1.20966	0.0208423	0.44579	0.307808	0.608287	0.727223	0.858702	0.899112	0.211293	0.406948	0.546442	0.252014	0.498622	0.230962	0.292479	0.12269	0.450084	32	43	50	7	21	30	12	19	8	10	5	24	0.168967	0.179326	0.249464	0.036852	0.09005	0.131266	0.059877	0.095376	0.042417	0.054716
395229	NM_204547,XM_015293995,XM_015293996,XM_015293997,XM_015293998,XM_015293999,XM_015294000,XM_015294001,XM_015294003,XM_015294004,XM_015294005,XM_015294006,XM_015294007,XM_040646845,XM_040646846	TCF7	transcription factor 7 (T-cell specific, HMG-box)	protein_coding	NP_989878.1;XP_015149481.1;XP_015149482.1;XP_015149483.1;XP_015149484.1;XP_015149485.1;XP_015149486.1;XP_015149487.1;XP_015149489.2;XP_015149490.1;XP_015149491.1;XP_015149492.1;XP_015149493.1;XP_040502779.1;XP_040502780.1	49222	.	2.24133	3.12218	-2.24133	5.20696	0.000336759	0.0789532	5.53926	4.47625	4.97535	4.36306	4.62232	3.58173	4.12508	5.18994	5.93853	5.51953	5.29502	5.24423	6.711	4.52724	1487	1035	1366	487	1060	2313	3793	2065	1763	1642	5845	1446	5.26197	2.94467	4.54933	1.73317	3.06201	6.65578	12.3474	7.21028	6.33285	6.1484
100859365	XM_003641782,XM_004943550,XM_015291790,XM_015291791,XM_025153547,XM_040705931,XM_040705932,XM_040705933,XM_040705934,XM_040705935,XM_040705936,XM_040705937,XM_040705938,XM_040705939,XM_040705940,XM_040705941,XM_040705942,XM_040705943,XM_040705944,XM_040705945,XR_005862292	VEPH1	ventricular zone expressed PH domain containing 1, transcript variant X17	protein_coding	XP_003641830.2;XP_004943607.2;XP_015147276.2;XP_015147277.2;XP_025009315.2;XP_040561865.1;XP_040561866.1;XP_040561867.1;XP_040561868.1;XP_040561869.1;XP_040561870.1;XP_040561871.1;XP_040561872.1;XP_040561873.1;XP_040561874.1;XP_040561875.1;XP_040561876.1;XP_040561877.1;XP_040561878.1;XP_040561879.1	66091	.	2.24065	1.24626	-2.24065	0.908369	0.0253142	0.482455	1.67442	1.03857	0.762489	1.20491	1.28437	0.370631	1.6443	0.9647	1.07956	2.28329	2.80076	1.43725	1.27513	1.17051	34	69	83	13	137	62	70	178	275	76	80	82	0.15241	0.248954	0.347879	0.056246	0.541961	0.228135	0.295178	0.796703	1.51655	0.381788
107052235	XR_005840710	LOC107052235	uncharacterized LOC107052235	lncRNA	.	75239	.	2.2396	1.69733	-2.2396	0.401261	0.00896396	0.33062	1.40836	0.819879	0.452796	0.98816	1.23221	0.685599	0.7641	0.796404	1.2436	2.0382	0.867644	1.25907	1.11881	1.92283	18	52	78	27	45	48	86	143	38	62	66	183	0.017012	0.040042	0.071568	0.026109	0.035947	0.038497	0.078915	0.136631	0.038686	0.065794
112532879	XR_003076355	LOC112532879	uncharacterized LOC112532879	lncRNA	.	.	.	2.23795	1.07761	-2.23795	-1.70848	0.0373711	0.551168	0.443402	0.21333	0.21892	0.203303	0.518494	0.0635918	0.128436	0.147235	0.449778	0.88554	0.230962	0.394668	0.475664	0.223799	8	8	25	2	6	7	23	39	8	14	22	11	0.038816	0.031393	0.122082	0.010485	0.024158	0.028369	0.109851	0.196456	0.042632	0.075276
374143	NM_204279,XM_015276625	KCND2	potassium voltage-gated channel subfamily D member 2	protein_coding	NP_989610.1;XP_015132111.1	49061	.	2.23578	1.40592	2.23578	-0.218371	0.0175652	0.429604	0.57622	1.03254	0.474226	1.09423	0.651541	1.76061	0.890245	1.32437	0.943005	0.257695	0.645476	0.622352	0.475664	0.513126	19	60	33	106	55	98	58	9	26	24	22	28	0.057052	0.142025	0.090454	0.310924	0.132325	0.236225	0.157516	0.024381	0.08126	0.07713
107054267	NM_001389570,XM_015292367,XM_015292368,XM_015292370,XM_040706996,XM_040706997,XM_040706999,XR_005862864	DPEP2	dipeptidase 2	protein_coding	NP_001376499.1;XP_015147853.1;XP_015147854.1;XP_015147856.1;XP_040562930.1;XP_040562931.1;XP_040562933.1	77247	.	2.23415	1.31468	-2.23415	-0.866748	0.0216875	0.453157	0.724493	0.384591	0.244089	0.595258	0.409981	0.293161	0.188606	0.576452	1.23388	0.520641	0.43	0.344478	0.697189	1.12077	9	27	19	10	9	32	85	20	16	12	35	77	0.049077	0.117894	0.093343	0.052699	0.036062	0.141948	0.448013	0.103773	0.091331	0.067699
121110398	XR_005858812	LOC121110398	uncharacterized LOC121110398	lncRNA	.	.	.	2.23251	1.27853	-2.23251	-0.782057	0.023587	0.469881	0.745806	0.41353	0.536671	0.203303	0.312871	0.6024	0.456735	0.369201	0.63849	0.724117	0.475747	0.622352	1.61321	0.400925	22	8	14	23	24	19	35	30	18	24	116	21	0.084972	0.022644	0.050241	0.08875	0.076859	0.060227	0.128385	0.112412	0.072104	0.101694
107050538	NM_001393733	MHCY11	major histocompatibility complex-Y, class I heavy chain 11	protein_coding	NP_001380662.1	73552	.	2.22372	1.16581	2.22372	1.67856	0.0306983	0.515263	1.4754	2.21273	1.78991	2.85647	0.728867	2.96435	1.86931	3.06747	2.30586	1.70482	1.56227	0.643263	1.53582	1.10039	120	330	38	302	171	481	248	104	90	25	107	75	1.04321	2.25564	0.301544	2.57786	1.19863	3.38174	1.99961	0.866	0.808949	0.227631
395293	NM_001277336	SLIT1	slit guidance ligand 1	protein_coding	NP_001264265.1	49247	.	2.21456	1.49758	2.21456	5.39726	0.0143592	0.392114	4.35961	5.66784	4.72127	6.98505	5.13887	5.89903	6.17013	5.09271	5.66452	3.61541	5.14647	2.13541	5.38895	4.20687	1239	6644	1979	2604	4576	2158	3126	518	1586	151	2304	1145	3.49238	14.7133	5.15594	7.20439	10.3978	4.91255	8.17894	1.40427	4.66162	0.453836
422171	XM_025150523,XM_420168	ARHGAP20B	Rho GTPase activating protein 20B, transcript variant X1	protein_coding	XP_025006291.2;XP_420168.4	51642	.	2.2138	2.17064	2.2138	4.65196	0.00304948	0.19355	3.97625	4.85086	4.58509	4.11792	6.63357	4.83121	4.56415	4.37322	4.33956	3.54464	4.74437	3.36833	3.77164	4.08897	1123	865	5682	1219	1460	1285	1210	491	1189	415	713	1050	3.67846	2.22264	17.1988	3.91887	3.85046	3.39412	3.67739	1.54572	4.05774	1.45584
768772	XR_212473	LOC768772	uncharacterized LOC768772	lncRNA	.	54741	.	2.21116	1.10313	2.21116	5.85104	0.0356657	0.546234	4.78178	5.83927	5.13271	5.02218	7.01035	7.70249	5.86024	4.30764	6.29565	2.8725	3.91293	4.29508	5.62054	5.694	1664	1665	7395	9200	3679	1225	4876	291	648	829	2715	3328	36.7805	28.9038	151.071	199.547	65.5194	21.8542	100.01	6.18152	14.9245	19.6327
429021	NM_001012952,XM_040703538	CHN1	chimerin 1	protein_coding	NP_001012970.1;XP_040559472.1	53539	.	2.21109	1.55672	2.21109	3.10446	0.0125508	0.369454	2.57327	3.39326	2.15756	4.18247	2.64187	4.80586	2.97149	3.6003	2.55266	2.80233	2.70318	1.49591	2.5992	3.28634	169	907	303	1197	441	725	306	275	254	81	285	574	1.2502	5.28909	2.07764	8.72698	2.63468	4.34537	2.11319	1.96618	1.96593	0.642665
428699	XM_015278359,XM_025150322,XM_040700003,XM_040700004,XM_040700005,XM_040700006,XM_040700007	FRMPD3	FERM and PDZ domain containing 3, transcript variant X6	protein_coding	XP_015133845.2;XP_025006090.2;XP_040555937.1;XP_040555938.1;XP_040555939.1;XP_040555940.1;XP_040555941.1	3620	.	2.20767	2.09596	2.20767	3.66865	0.00363169	0.207676	3.02285	4.06083	4.43607	2.77907	3.62819	4.11381	4.88069	4.52713	4.01844	2.91052	3.27836	1.98791	3.2672	2.67469	1008	310	657	724	1834	1437	956	300	401	132	486	353	2.389	0.562247	1.37736	1.61161	3.47523	2.71346	2.05315	0.676305	0.947933	0.319783
101750475	XR_001467306	LOC101750475	uncharacterized LOC101750475	lncRNA	.	69925	.	2.20575	1.54101	-2.20575	-1.62209	0.0130446	0.37475	0.482417	0.235188	0.340592	0.249948	0.119677	0.182938	0.148773	0.369201	0.482995	0.625963	0.43	0.601135	0.457127	0.297279	13	10	5	6	7	19	25	25	16	23	21	15	0.352698	0.214489	0.12868	0.166221	0.150578	0.426006	0.651504	0.681053	0.455326	0.680428
423277	XM_015287601,XM_015287603,XM_040701541,XM_040701542,XM_040701543,XM_040701544,XM_040701545,XM_040701546,XM_040701547	LGALSL2	galectin like 2, transcript variant X1	protein_coding	XP_015143087.1;XP_015143089.1;XP_040557475.1;XP_040557476.1;XP_040557477.1;XP_040557478.1;XP_040557479.1;XP_040557480.1;XP_040557481.1	51940	.	2.20558	1.27855	-2.20558	0.74382	0.0238741	0.47133	1.59642	0.961875	0.408956	1.50329	1.32479	1.16303	0.750857	0.620329	1.16391	1.89383	1.2432	0.837217	2.03798	2.40235	16	97	87	55	44	35	78	125	63	35	175	281	0.108356	0.861787	0.56611	0.37417	0.45292	0.195305	0.708106	0.835947	0.841205	0.259803
107052408	XR_003072303,XR_003072304	LOC107052408	uncharacterized LOC107052408, transcript variant X2	lncRNA	.	75411	.	2.20352	1.24117	-2.20352	0.293443	0.0260441	0.488251	1.25954	0.792848	0.615936	0.917677	1.01479	0.783272	0.566628	0.858787	0.818419	1.24426	0.382755	2.33496	1.71813	1.05873	26	47	59	32	31	53	48	63	14	180	129	71	0.238493	0.339997	0.520313	0.285479	0.229075	0.41321	0.429421	0.584612	0.133566	1.86243
101749175	XM_004946688	LOC101749175	transmembrane protein 211-like	protein_coding	XP_004946745.2	68649	.	2.20143	4.44331	-2.20143	4.41117	1.63675e-05	0.0139595	4.84364	3.80691	3.66626	4.18247	3.74075	3.79112	3.33536	4.12552	4.58111	4.72495	4.58391	4.51381	5.76223	4.89583	571	907	715	570	586	1072	1442	1171	1059	972	3001	1886	2.84677	3.54879	3.29332	2.7855	2.35098	4.31419	6.66983	5.61914	5.50381	5.18891
419280	XM_004947168,XM_004947170,XM_015296450,XM_040650992,XM_040650993,XM_040650994,XM_040650995,XM_040650996,XR_005841297	HCK	HCK proto-oncogene, Src family tyrosine kinase, transcript variant X4	protein_coding	XP_004947225.1;XP_004947227.1;XP_015151936.1;XP_040506926.1;XP_040506927.1;XP_040506928.1;XP_040506929.1;XP_040506930.1	4919	.	2.20052	1.25236	-2.20052	-0.474659	0.0254163	0.483724	0.936645	0.477296	0.596525	0.203303	0.208748	0.211293	0.995052	0.648856	1.34645	0.967983	1.04503	0.684196	0.916578	0.659641	25	8	9	7	64	37	97	44	49	27	50	38	0.209492	0.047703	0.064408	0.049699	0.455454	0.246123	0.763547	0.347246	0.428672	0.235511
425969	NM_001319009	LOC425969	loricrin-like	protein_coding	NP_001305938.2	52627	.	2.19871	1.2682	-2.19871	6.30899	0.0245261	0.475403	6.22457	5.42381	6.09654	4.77748	5.03994	5.28667	4.52967	6.81257	6.34645	7.21791	4.65895	5.83361	8.30096	4.98956	3292	1397	1844	1688	1424	7258	5053	6805	1118	2493	17709	2017	53.8351	17.9267	27.8543	27.0742	18.7562	95.8077	76.6608	107.099	19.0466	43.6919
428696	NM_001318417,XM_040699095	GPR83L	G protein-coupled receptor 83-like	protein_coding	NP_001305346.1;XP_040555029.1	.	.	2.19675	1.2176	2.19675	2.08744	0.0275813	0.495515	1.78729	2.46309	1.60799	3.3549	1.74527	2.28556	1.81308	3.97171	1.75952	1.85969	1.38181	2.12057	2.51209	1.09009	100	488	136	172	162	957	150	121	74	149	265	74	0.185498	0.514621	0.238654	0.273534	0.185402	1.09671	0.236103	0.215443	0.164825	0.23237
395218	NM_001278048	FBP1	fructose-bisphosphatase 1	protein_coding	NP_001264977.1	9572	.	2.19478	1.22805	-2.19478	2.53519	0.0269502	0.492391	2.85285	2.09061	2.32024	1.86722	1.43041	2.13828	1.66563	3.1219	3.12074	2.80682	1.11897	2.69181	4.41459	2.96416	195	140	98	151	140	502	484	276	54	243	1145	446	2.69285	1.51744	1.24771	2.04509	1.5619	5.61682	6.22158	3.68084	0.775155	3.60238
423385	NM_001271923,NM_001271924,NM_001271925,XM_015287412,XM_015287418,XM_015287419,XM_015287420,XM_015287422,XM_015287437,XM_015287438,XM_015287439,XM_015287443,XM_025150757,XM_025150758,XM_025150759,XM_025150765,XM_025150766,XM_025150767,XM_025150770,XM_025150771,XM_025150772,XM_025150773,XM_040701009,XM_040701010,XM_040701011,XM_040701012,XM_040701013,XM_040701014,XM_040701015,XM_040701016,XM_040701…	NRXN3	neurexin 3	protein_coding	NP_001258852.1;NP_001258853.1;NP_001258854.1;XP_015142898.2;XP_015142904.2;XP_015142905.2;XP_015142906.2;XP_015142908.2;XP_015142923.2;XP_015142924.2;XP_015142925.1;XP_015142929.2;XP_025006525.1;XP_025006526.1;XP_025006527.1;XP_025006533.1;XP_025006534.1;XP_025006535.1;XP_025006538.1;XP_025006539.1;XP_025006540.1;XP_025006541.1;XP_040556943.1;XP_040556944.1;XP_040556945.1;XP_040556946.1;XP_040556…	7991	.	2.19245	1.37118	-2.19245	0.641454	0.0194037	0.442042	1.51022	0.933978	1.03183	0.781421	0.635566	0.685599	1.49345	0.976002	1.87663	1.28342	1.71313	0.818954	2.46648	0.902678	51	38	32	27	117	63	168	66	105	34	255	57	0.108272	0.060902	0.088719	0.054329	0.202694	0.10493	0.503989	0.130752	0.245962	0.073948
419425	XM_040651316,XM_040651317	ARHGEF7L	rho guanine nucleotide exchange factor 7-like, transcript variant X1	protein_coding	XP_040507250.1;XP_040507251.1	.	.	2.19048	0.999681	-2.19048	-0.779444	0.0456856	0.596009	0.735202	0.406351	0.317065	0.381463	0.119677	0.319449	0.724001	0.576452	1.54037	0.407021	0.684961	0.182496	0.803732	0.792638	12	16	5	11	42	32	120	15	28	6	42	48	0.079557	0.082808	0.030023	0.067178	0.224204	0.171677	0.752498	0.097244	0.192775	0.03763
395618	NM_001199452,XM_040700587,XM_040700588,XM_040700589,XM_040700590,XM_040700591,XM_040700592,XM_040700593,XM_040700594,XM_040700595	RGS6	regulator of G protein signaling 6	protein_coding	NP_001186381.1;XP_040556521.1;XP_040556522.1;XP_040556523.1;XP_040556524.1;XP_040556525.1;XP_040556526.1;XP_040556527.1;XP_040556528.1;XP_040556529.1	7122	.	2.18909	1.2115	-2.18909	2.63146	0.0280697	0.49795	3.0475	2.05424	2.45568	1.7341	3.42013	1.1337	1.22314	2.35867	3.6657	4.28962	2.82305	2.94857	2.37563	2.18242	219	123	561	53	86	269	735	854	280	299	236	232	0.857656	0.38215	1.80755	0.152257	0.221909	0.747595	2.46619	3.04154	1.01878	1.30015
396266	NM_205326,XM_015281314,XM_015281315,XM_015281316,XM_015281317,XM_025147067,XM_040676707,XM_040676713,XM_040676732,XM_040676766	RARB	retinoic acid receptor beta	protein_coding	NP_990657.1;XP_015136800.1;XP_015136801.1;XP_015136802.1;XP_015136803.1;XP_025002835.1;XP_040532641.1;XP_040532647.1;XP_040532666.1;XP_040532700.1	8589	.	2.18764	2.94139	2.18764	3.71662	0.000523158	0.0892377	3.19098	4.10612	3.57994	5.14912	3.99823	3.92982	4.6629	3.31672	3.40911	3.15184	3.31972	3.14828	3.34236	2.77456	535	1823	866	632	1568	584	605	363	414	350	515	383	3.19878	8.81383	4.55983	4.15722	7.4681	2.92651	3.4434	2.1561	2.79091	2.60507
424572	NM_001291755,NM_001291756,XM_004936701,XM_015290984,XM_015290987,XM_015290988,XM_015290989,XM_015290992,XM_015290993,XM_040704654,XM_040704655,XM_040704656	ST3GAL3	ST3 beta-galactoside alpha-2,3-sialyltransferase 3	protein_coding	NP_001278684.1;NP_001278685.1;XP_004936758.1;XP_015146470.2;XP_015146473.1;XP_015146474.1;XP_015146475.1;XP_015146478.1;XP_015146479.1;XP_040560588.1;XP_040560589.1;XP_040560590.1	7663	.	2.18238	2.00914	2.18238	1.90054	0.00448672	0.228455	1.70947	2.51029	3.18439	1.84461	3.15467	2.2173	2.10092	2.55984	2.03058	1.37087	1.97445	1.41311	1.67867	1.78912	395	137	457	162	212	319	194	73	135	74	124	161	1.49441	0.408786	1.63043	0.517316	0.687819	1.01413	0.68778	0.266453	0.5423	0.256655
395324	NM_204617	CXCR4	C-X-C motif chemokine receptor 4	protein_coding	NP_989948.2	9386	.	2.17786	0.964953	-2.17786	-0.784403	0.0497757	0.613225	0.718215	0.409721	0.21892	0.402263	0.758673	0.319449	0.372776	0.386244	1.30061	0.231232	0.475747	0.210788	0.728441	1.36248	8	17	40	11	19	20	92	8	18	7	37	103	0.080825	0.132581	0.377005	0.107304	0.157129	0.16285	0.88025	0.076398	0.18993	0.07756
426932	XM_004941332,XM_015286233,XM_040702056,XM_424543	BBOX1	gamma-butyrobetaine hydroxylase 1, transcript variant X3	protein_coding	XP_004941389.2;XP_015141719.2;XP_040557990.1;XP_424543.2	10028	.	2.17436	1.03807	2.17436	1.59856	0.0421305	0.583076	1.50798	1.93151	1.65567	1.53189	4.023	1.39084	1.58584	1.40184	1.54823	1.67568	1.22991	1.20383	1.86598	1.52425	105	100	882	72	129	107	121	101	62	58	149	123	0.559713	0.413298	4.3633	0.376065	0.552001	0.457575	0.592729	0.518087	0.34428	0.331455
769245	XM_003642541,XR_005841483	CLDN19	claudin 19, transcript variant X1	protein_coding	XP_003642589.2	55102	.	2.17264	1.28375	2.17264	-0.577978	0.0239478	0.47133	0.45551	0.873854	0.516155	1.38289	0.98987	0.926977	0.682755	0.744479	0.906746	0.257695	0.283354	0.182496	0.457127	0.645641	21	85	57	40	39	44	55	9	10	6	21	37	0.23831	1.01373	0.66818	0.624592	0.321284	0.369623	0.737716	0.086445	0.088107	0.051805
112533096	XR_003076866	LOC112533096	small Cajal body-specific RNA 7	guide_RNA	.	.	.	2.17077	1.31573	2.17077	1.70928	0.0222669	0.459835	1.53512	2.25786	1.62725	3.39437	2.07046	2.40084	2.84009	1.21415	1.81274	2.16245	1.83222	0.781719	1.34737	1.27424	102	503	185	190	397	86	158	160	118	32	87	93	5.53636	21.5775	9.31731	10.1694	17.4425	3.7641	7.96679	8.37187	6.71752	1.82249
396439	NM_205455	TNS1	tensin 1	protein_coding	NP_990786.1	66228	.	2.16754	2.7932	2.16754	6.65605	0.000742729	0.103034	5.84531	7.02209	6.61118	6.54077	7.84503	7.54135	7.08193	6.5123	6.47196	5.89156	6.31085	4.46619	6.62513	5.30614	4724	4869	13234	8223	8666	5882	5518	2686	3612	939	5504	2528	12.8149	10.3686	33.1696	21.8814	18.9364	12.8778	13.8841	7.01226	10.2148	2.72793
396503	NM_001305202	COL17A1	collagen type XVII alpha 1 chain	protein_coding	NP_001292131.1	6309	.	2.16436	3.17393	2.16436	11.7977	0.000309559	0.0789532	11.0322	12.1421	12.3173	12.571	11.1145	12.4235	12.8123	11.6143	11.7295	11.297	11.322	9.83256	11.1047	10.9075	249114	321620	128113	243761	463441	204182	213434	115751	117920	40526	123989	125846	790.433	801.206	375.578	758.75	1184.58	522.935	628.244	353.471	390.103	137.804
771930	XM_001235137,XM_015299048,XM_025143927	HSD11B1A	hydroxysteroid 11-beta dehydrogenase 1A, transcript variant X3	protein_coding	XP_001235138.3;XP_015154534.2;XP_024999695.2	57151	.	2.16168	2.31422	2.16168	5.00442	0.00224383	0.169167	4.26464	5.29927	4.61675	6.63247	4.80482	5.37549	5.60867	4.75744	4.69179	4.2848	5.12869	2.85307	4.4997	4.12977	1149	5192	1558	1798	3080	1697	1562	851	1566	277	1218	1082	12.8854	45.5704	16.1101	19.7471	27.6825	15.2849	16.1571	9.15455	18.2199	3.34486
395811	NM_204964,XM_015289782,XM_015289784,XM_015289785,XM_040703335	SLC11A1	solute carrier family 11 member 1	protein_coding	NP_990295.1;XP_015145268.3;XP_015145270.3;XP_015145271.2;XP_040559269.1	8689	.	2.15517	1.23845	2.15517	-1.52153	0.026796	0.492391	0.258352	0.498189	0.556899	0.843573	0.208748	0.725465	0.319951	0.334498	0.193016	0.383182	0.333911	0.153639	0.320239	0.166124	23	42	9	29	16	17	9	14	12	5	14	8	0.200642	0.316572	0.067772	0.25289	0.123771	0.122615	0.06247	0.120213	0.109157	0.042462
423896	NM_001031237,XM_040702443,XM_040702444,XM_040702445,XM_040702446	ACSL5	acyl-CoA synthetase long-chain family member 5	protein_coding	NP_001026408.2;XP_040558377.1;XP_040558378.1;XP_040558379.1;XP_040558380.1	52076	.	2.15401	1.63973	-2.15401	2.59699	0.0106421	0.347893	3.01964	2.21595	2.5394	1.89684	2.54257	2.4131	1.46128	2.44253	3.056	1.4984	2.56715	3.57017	3.83582	3.59031	235	144	279	192	113	289	460	84	227	484	748	724	1.33332	0.643068	1.4742	1.0893	0.518836	1.33166	2.44581	0.339542	1.35554	2.99849
424803	XM_015277006,XM_015277007,XM_015277009,XM_015277010,XM_015277011,XM_015277012,XM_015277013,XM_015277014,XM_015277015,XM_015277016,XM_015277017,XM_015277018,XM_015277020,XM_015277021,XM_015277022,XM_015277023,XM_015277025,XM_015277026,XM_025153516,XM_040706031	DOCK10	dedicator of cytokinesis 10, transcript variant X12	protein_coding	XP_015132492.2;XP_015132493.2;XP_015132495.2;XP_015132496.2;XP_015132497.2;XP_015132498.2;XP_015132499.2;XP_015132500.2;XP_015132501.2;XP_015132502.2;XP_015132503.2;XP_015132504.2;XP_015132506.2;XP_015132507.2;XP_015132508.2;XP_015132509.2;XP_015132511.2;XP_015132512.2;XP_025009284.2;XP_040561965.1	52262	.	2.15401	1.30963	-2.15401	2.60749	0.0227572	0.4635	3.00744	2.12591	2.37253	1.52242	2.1457	1.08856	2.49169	3.13457	4.13665	1.77061	2.76436	2.42224	3.28571	3.66509	204	99	198	50	298	507	1043	111	267	194	493	766	0.454298	0.172762	0.415135	0.107154	0.535232	0.970894	2.28993	0.239584	0.628376	0.474606
419664	XM_015297850	SYNC	syncoilin, intermediate filament protein, transcript variant X1	protein_coding	XP_015153336.2	2576	.	2.15274	3.90284	2.15274	4.47677	5.80994e-05	0.031713	3.87144	4.89164	4.55649	4.82736	5.54649	5.46652	4.74367	4.20931	3.66026	3.74264	3.85569	3.56743	4.60343	3.79919	1100	1448	2644	1918	1662	1140	732	570	621	483	1313	847	8.59182	8.88039	19.0808	14.6968	10.4572	7.18448	5.30434	4.28144	5.05543	4.03953
395338	NM_204629	AKR1B10	aldo-keto reductase family 1 member B10	protein_coding	NP_989960.1	49273	.	2.1457	1.40139	-2.1457	2.65503	0.0184945	0.435883	2.95249	2.27156	1.58848	2.52306	2.55111	2.58548	1.94685	2.43436	3.34507	1.9106	3.23246	1.90376	4.54209	2.78097	98	251	281	222	184	287	576	127	387	122	1256	385	1.1624	2.34074	3.08895	2.58623	1.76536	2.7546	6.36284	1.45305	4.79849	1.55093
373996	NM_001105664	CAV1	caveolin 1	protein_coding	NP_001099134.1	7141	.	2.14255	1.90468	2.14255	4.32825	0.00581288	0.265989	3.62791	4.60891	4.53499	4.07969	5.74846	4.60278	5.39546	3.29207	4.74838	3.30242	3.58793	2.52721	3.66664	3.93489	1083	841	3050	1034	2648	573	1627	408	508	212	659	937	31.8504	19.4216	82.899	29.8294	62.7564	13.5939	44.4032	11.5286	15.5735	6.68288
428863	XM_004941560,XM_040701999	C1QTNF4	C1q and TNF related 4, transcript variant X2	protein_coding	XP_004941617.4;XP_040557933.1	6118	.	2.14058	1.1843	-2.14058	0.964086	0.0305612	0.514641	1.78138	1.07757	1.68354	1.19302	0.230183	1.50977	0.828551	1.02034	2.31511	1.17653	1.16158	2.04402	1.80864	2.18242	108	68	10	82	50	67	250	58	57	139	141	232	1.07227	0.530532	0.053241	0.792012	0.308268	0.321376	1.38415	0.546988	0.354051	1.47507
416507	NM_001044636	RASD1	ras related dexamethasone induced 1	protein_coding	NP_001038101.1	3609	.	2.13842	1.44892	2.13842	2.04285	0.0166337	0.421903	1.76625	2.56305	1.91272	3.51147	1.65306	3.21246	2.78269	2.3059	1.77301	2.738	1.6842	1.37611	1.62155	1.40465	135	550	124	367	379	257	152	261	102	71	117	108	1.46365	4.68905	1.23618	3.89983	3.31426	2.24549	1.52895	2.71834	1.14925	0.825709
396025	NM_205127,XM_025148548,XM_040696855	XDH	xanthine dehydrogenase	protein_coding	NP_990458.1;XP_025004316.2;XP_040552789.1	52124	.	2.13647	1.16624	-2.13647	2.58234	0.0319198	0.523047	2.9054	2.10649	1.76404	2.09509	3.3386	1.98248	2.21622	1.2425	3.45168	2.35857	1.9009	2.70679	2.52104	4.49344	117	173	527	131	235	89	625	190	126	246	267	1411	0.316802	0.366907	1.5141	0.348884	0.6632	0.293307	1.96361	0.746666	0.47861	0.716652
426442	XM_004945399,XM_015294687,XM_015294688,XM_040647728,XM_424086	SBK1	SH3 domain binding kinase 1, transcript variant X5	protein_coding	XP_004945456.2;XP_015150173.1;XP_015150174.1;XP_040503662.1;XP_424086.2	10570	.	2.13616	1.60198	2.13616	1.73875	0.0117054	0.358948	1.57159	2.37577	2.33202	2.79488	1.29458	2.4552	2.91917	2.45874	1.81926	1.73339	1.59373	1.13168	2.21391	0.937569	197	314	84	199	423	293	159	107	93	53	205	60	0.814357	1.0303	0.345969	0.826831	1.45359	1.06087	0.653257	0.391519	0.315798	0.262279
121113460	XR_005862547	LOC121113460	uncharacterized LOC121113460	lncRNA	.	.	.	2.13521	1.58954	2.13521	-0.493491	0.0120508	0.364625	0.501726	0.921096	1.00264	0.521129	0.844566	0.926977	0.960955	1.27031	0.765407	0.705013	0.382755	0.344478	0.299578	0.513126	49	23	46	40	61	92	44	29	14	12	13	28	0.137354	0.050822	0.119015	0.110137	0.139695	0.212035	0.114881	0.079119	0.040483	0.034702
107052824	XR_001465552,XR_005857754,XR_005857755	LOC107052824	uncharacterized LOC107052824, transcript variant X2	lncRNA	.	75823	.	2.13354	1.35859	-2.13354	1.88788	0.0205264	0.4457	2.40659	1.67101	1.2953	1.05536	1.52016	2.26542	1.70049	2.18936	2.63254	1.48726	1.48608	2.33496	3.33222	3.16645	71	57	108	169	145	232	327	83	83	180	511	523	0.12802	0.078965	0.186148	0.296745	0.217604	0.357736	0.595024	0.149181	0.156693	0.346839
121106625	XM_040646504	LOC121106625	guanylate-binding protein 1-like	protein_coding	XP_040502438.1	.	.	2.13136	2.24297	2.13136	4.55437	0.00268148	0.183877	3.96986	4.75415	4.55524	6.17168	3.54083	5.00729	5.47765	3.77222	4.01986	3.76126	4.30541	4.2818	3.99045	3.46038	1099	3758	615	1383	2807	825	957	578	865	821	839	656	9.75877	26.2042	5.04256	12.0424	20.0786	5.9082	7.87813	4.93312	8.00957	7.81417
427401	XM_025144926,XM_424975	MYORG	myogenesis-regulating glycosidase, transcript variant X2	protein_coding	XP_025000694.1;XP_424975.2	.	.	2.12851	2.71636	2.12851	3.75619	0.000902745	0.116216	3.17506	4.21061	4.33866	4.69455	4.59779	4.37422	3.81416	3.44426	3.07518	4.00332	3.26865	3.15194	2.2249	3.32639	939	1316	1342	876	842	644	467	692	398	351	207	592	2.96708	3.17414	3.93729	2.67446	2.09657	1.60645	1.3735	2.0529	1.31834	1.11481
429762	XM_040700121	NAT8	N-acetyltransferase 8 (GCN5-related, putative)	protein_coding	XP_040556055.1	.	.	2.12829	1.24434	2.12829	0.294663	0.0267689	0.492391	0.793367	1.29135	0.911316	2.26937	0.816499	1.58754	0.902273	1.2611	0.415779	1.04597	0.998771	0.762734	1.07085	0.466104	43	202	44	89	56	91	21	49	46	31	62	25	1.07085	3.9453	1.01273	2.17427	1.113	1.83193	0.480697	1.16752	1.19101	0.811109
101747832	XM_015293147,XM_025154710	CPNE9	copine family member 9, transcript variant X1	protein_coding	XP_015148633.2;XP_025010478.1	67325	.	2.12688	1.1047	2.12688	-0.992839	0.0369448	0.550386	0.364295	0.684221	0.268827	0.974336	0.743847	1.05765	0.440329	0.620329	0.547217	0.453548	0.584143	0.0941319	0.340608	0.166124	10	51	39	48	23	35	29	17	23	3	15	8	0.097083	0.3954	0.360117	0.457553	0.172526	0.275323	0.260269	0.160199	0.234632	0.030969
101748220	XR_005859156,XR_005859157,XR_005859158	LOC101748220	uncharacterized LOC101748220, transcript variant X1	lncRNA	.	67710	.	2.11045	1.02321	-2.11045	-0.737348	0.0449176	0.591867	0.764985	0.430897	0.293148	0.422766	0.500966	0.319449	0.227369	0.821682	0.482995	1.28342	0.308854	1.29914	0.360693	0.854805	11	18	24	11	11	50	25	66	11	65	16	53	0.031371	0.039184	0.063607	0.028554	0.024971	0.116133	0.064822	0.179683	0.031991	0.211862
107052166	XR_001464433	LOC107052166	uncharacterized LOC107052166	lncRNA	.	75170	.	2.11038	1.14463	-2.11038	-1.16743	0.0339629	0.532219	0.620741	0.328343	0.21892	0.249948	0.586551	0.370631	0.107808	0.436198	0.466482	0.833714	0.563106	1.00816	0.23576	0.617227	8	10	29	13	5	23	24	36	22	45	10	35	0.020964	0.022259	0.077882	0.036806	0.009761	0.052909	0.063165	0.100712	0.066151	0.141373
395255	NM_204568,XM_015273093,XM_040705704,XM_040705746	VEGFD	vascular endothelial growth factor D	protein_coding	NP_989899.2;XP_015128579.1;XP_040561638.1;XP_040561680.1	12402	.	2.09657	1.28396	2.09657	4.31884	0.0248046	0.478084	3.50465	4.50293	4.13845	4.91681	3.64025	5.2097	3.16861	5.94376	5.15295	3.17632	3.05548	2.33496	3.66058	3.64763	811	1544	663	1598	515	3945	2174	370	337	180	656	756	6.36739	9.84738	4.93855	13.3079	3.14989	23.8337	15.4723	2.93676	2.81345	1.55809
416998	XM_040648212,XM_415289	CARD8	caspase recruitment domain family, member 8, transcript variant X2	protein_coding	XP_040504146.1;XP_415289.4	50401	.	2.09328	1.51283	-2.09328	2.2125	0.0146669	0.392512	2.81659	1.83963	1.35428	3.05341	1.88696	1.04195	1.81308	1.8881	3.0615	3.09793	3.08898	2.90161	2.17473	2.5748	76	386	156	47	162	176	462	348	346	288	198	325	0.571267	2.27688	1.08081	0.343078	0.975973	1.06485	3.21574	2.51357	2.70608	2.31369
428413	NM_001195401,XM_025147325	BAMBI	BMP and activin membrane bound inhibitor	protein_coding	NP_001182330.1;XP_025003093.1	66560	.	2.0913	2.6092	-2.0913	4.6353	0.00117594	0.135032	4.88783	4.07093	3.85576	3.85673	4.07723	4.01271	4.05811	4.56504	5.20614	3.8937	3.90877	4.91512	6.20388	5.19937	658	713	918	672	1009	1477	2258	638	646	1298	4096	2343	10.5144	9.25213	13.1309	10.2727	12.986	18.3761	32.2681	9.68974	10.418	21.4644
416716	NM_001199394	CST7	cystatin F	protein_coding	NP_001186323.1	6573	.	2.09065	1.28293	-2.09065	2.24843	0.0249336	0.479556	2.64968	1.95854	2.5343	1.72587	2.10567	1.75098	1.28876	2.34566	2.58743	1.41856	1.76011	2.88415	3.77351	3.47431	234	122	191	105	93	266	315	77	110	284	714	663	3.02102	1.23278	2.28301	1.32556	0.961499	2.77517	3.776	0.955134	1.47298	3.93383
121107868	XM_040654433,XM_040654434,XM_040654435,XM_040654436,XM_040654437,XM_040654438	LOC121107868	platelet glycoprotein VI-like, transcript variant X1	protein_coding	XP_040510367.1;XP_040510368.1;XP_040510369.1;XP_040510370.1;XP_040510371.1;XP_040510372.1	.	.	2.08826	1.49524	-2.08826	-1.37414	0.0153101	0.402546	0.549827	0.293765	0.293148	0.295132	0.272119	0.395557	0.319951	0.186683	0.682048	0.453548	0.43	0.5796	0.803732	0.350033	11	12	12	14	16	9	38	17	16	22	42	18	0.152188	0.137348	0.137706	0.181129	0.164995	0.103904	0.494228	0.232907	0.234215	0.341342
395074	NM_204431	CCDC80	coiled-coil domain containing 80	protein_coding	NP_989762.1	11305	.	2.08175	2.36879	2.08175	6.90228	0.00205486	0.164945	6.05408	7.29722	6.99623	7.91069	7.00317	6.9691	7.64857	7.25554	7.09024	5.67549	6.41028	4.14188	6.54594	6.46067	6184	12668	7358	5516	12866	9890	8504	2306	3873	741	5207	5708	26.1248	42.0192	28.7201	22.8612	43.7883	33.7265	33.3289	9.37453	17.0572	3.35447
428071	XM_004938707	CYSLTR2	cysteinyl leukotriene receptor 2, transcript variant X1	protein_coding	XP_004938764.1	12763	.	2.08163	1.18251	-2.08163	-0.495286	0.0315565	0.520702	0.894227	0.506178	0.556899	0.272717	0.667342	0.580829	0.188606	0.770675	1.21423	0.685653	0.62532	0.44317	1.18789	1.2091	23	11	34	22	9	46	83	28	25	16	72	86	0.08503	0.030309	0.119235	0.08042	0.025137	0.141085	0.293829	0.100154	0.096688	0.063203
428871	XM_040701901,XM_040701902,XM_426428	PLA2G4F	phospholipase A2 group IVF, transcript variant X1	protein_coding	XP_040557835.1;XP_040557836.1;XP_426428.2	66573	.	2.0815	1.70827	-2.0815	1.83508	0.00940491	0.33062	2.43864	1.68385	1.75532	1.51289	2.00357	1.19177	1.52491	2.11463	3.10216	1.77977	1.69391	2.83955	2.61601	2.60042	116	98	174	57	121	217	477	112	103	274	289	332	0.482909	0.314403	0.665585	0.228503	0.402033	0.721791	1.83655	0.444084	0.439879	1.23727
101752050	XR_001468805,XR_005839534,XR_005839535	LOC101752050	uncharacterized LOC101752050, transcript variant X1	lncRNA	.	71459	.	2.07675	0.996936	-2.07675	-0.144115	0.0484932	0.60889	1.10827	0.581885	0.268827	0.812832	1.33471	0.239102	0.66874	0.167094	0.882057	1.44182	0.934697	1.11681	1.04625	1.22801	10	40	88	8	38	8	53	79	42	52	60	88	0.039983	0.129574	0.347454	0.030824	0.128814	0.027605	0.209695	0.326988	0.1871	0.239747
112530777	XR_003072590	LOC112530777	uncharacterized LOC112530777	lncRNA	.	.	.	2.07604	1.23998	2.07604	0.656771	0.0277196	0.495515	0.985401	1.47903	1.41094	1.28549	0.758673	1.65102	1.09276	2.67528	0.943005	1.14852	1.26941	0.663875	0.81833	1.06926	81	76	40	95	73	351	58	56	65	26	43	72	0.147438	0.108935	0.066726	0.169185	0.107526	0.518007	0.097673	0.097792	0.122425	0.049994
395167	NM_001111323,XM_015279827,XM_015279835,XM_040703588,XM_040703620,XM_040703653,XM_040703741,XM_040703797,XM_040703819,XM_040703842,XM_040703880,XM_040703910,XM_040703936,XM_040703965,XM_040704028,XM_040704073,XM_040704113,XR_005861641,XR_005861649	FAT3	FAT atypical cadherin 3	protein_coding	NP_001104793.1;XP_015135313.2;XP_015135321.2;XP_040559522.1;XP_040559554.1;XP_040559587.1;XP_040559675.1;XP_040559731.1;XP_040559753.1;XP_040559776.1;XP_040559814.1;XP_040559844.1;XP_040559870.1;XP_040559899.1;XP_040559962.1;XP_040560007.1;XP_040560047.1	12947	.	2.07552	1.11275	2.07552	1.44153	0.0371638	0.551168	1.31645	2.12516	2.76046	2.12042	1.2533	1.85349	2.62831	2.13494	1.73904	0.685653	0.90156	2.38548	1.47263	0.714319	282	177	80	116	334	221	147	28	40	188	100	42	0.255487	0.12592	0.066437	0.103271	0.248736	0.170199	0.123025	0.023847	0.038271	0.182817
423628	NM_001199519	MAT1A	methionine adenosyltransferase 1A	protein_coding	NP_001186448.1	1773	.	2.07405	1.67201	-2.07405	0.952455	0.0102607	0.341505	1.76463	1.14679	0.796914	1.14447	1.32479	1.36583	1.00624	1.2425	1.43398	1.39491	1.36975	1.72895	2.16905	2.49115	36	64	87	70	65	89	107	75	73	103	197	303	0.304177	0.431781	0.686844	0.589015	0.449003	0.616834	0.847722	0.615353	0.651791	0.949169
416138	XM_015293549,XM_015293550,XM_040647047	CXXC5	CXXC finger protein 5, transcript variant X3	protein_coding	XP_015149035.1;XP_015149036.1;XP_040502981.1	581	.	2.07193	1.64779	-2.07193	0.843213	0.0108601	0.348697	1.72963	1.05881	0.957698	0.781421	1.75269	0.960773	0.815889	1.0844	1.30989	1.72393	1.94222	1.52999	2.13447	1.73726	46	38	137	42	49	73	93	106	131	84	191	153	0.316779	0.205291	1.03544	0.280357	0.269801	0.407114	0.70026	0.702132	1.11628	0.710215
107056948	XM_025154928	LOC107056948	protocadherin beta-15-like	protein_coding	XP_025010696.2	79899	.	2.07099	1.10198	-2.07099	-2.2076	0.0381806	0.555176	0.308334	0.157907	0.113609	0.226814	0.186991	0.124499	0.128436	0.167094	0.345279	0.334289	0.35854	0.0941319	0.493966	0.223799	4	9	8	4	6	8	17	12	13	3	23	11	0.006256	0.013696	0.012826	0.006533	0.009173	0.011464	0.029767	0.021561	0.026062	0.00449
395392	NM_204672,XM_025151469,XM_040702241	SNCG	synuclein gamma	protein_coding	NP_990003.1;XP_025007237.2;XP_040558175.1	1431	.	2.06708	1.37033	2.06708	3.21316	0.0206209	0.4457	2.65527	3.54526	4.23105	2.55592	3.42246	4.44607	4.18169	2.43436	3.19529	1.6053	1.75083	2.81211	3.37975	3.18835	868	258	562	923	1105	287	513	94	109	268	530	532	15.4778	3.63887	9.17345	16.0298	15.8336	4.02166	8.55299	1.61523	1.99842	5.14789
107055362	XR_001470433,XR_001470443,XR_003072473,XR_003072474,XR_003072480,XR_005847701,XR_005847711,XR_005847718,XR_005847719,XR_005847720,XR_005847721,XR_005847722,XR_005847723,XR_005847724,XR_005847725,XR_005847726,XR_005847727,XR_005847729	LOC107055362	uncharacterized LOC107055362, transcript variant X9	lncRNA	.	78321	.	2.06522	1.31388	2.06522	0.348771	0.0235049	0.469189	0.828396	1.35595	0.635091	1.59648	1.8734	1.16303	1.16443	1.70326	0.93102	1.11995	0.950984	0.643263	0.320239	1.00492	27	107	154	55	80	147	57	54	43	25	14	66	0.050527	0.19584	0.349568	0.101654	0.127317	0.20914	0.102382	0.082608	0.092966	0.048714
420617	NM_001006359,XM_015281444,XM_025147195,XM_025147196	IGF2BP3	insulin like growth factor 2 mRNA binding protein 3	protein_coding	NP_001006359.1;XP_015136930.1;XP_025002963.1;XP_025002964.1	51304	.	2.06052	1.31264	-2.06052	1.1636	0.0236258	0.469967	1.83409	1.27432	1.20845	0.932052	1.32479	1.31448	1.35152	1.51464	2.59505	1.06107	0.934697	1.56329	2.50759	2.34286	64	48	87	66	100	121	317	50	42	87	264	267	0.243268	0.140892	0.303179	0.246227	0.303733	0.377977	1.13762	0.18002	0.166089	0.354734
425096	NM_001025355,XM_025143980	HOXB5	homeobox B5	protein_coding	NP_001020526.1;XP_024999748.1	52343	.	2.06045	1.82897	2.06045	2.99378	0.00719562	0.295425	2.55804	3.41828	2.78211	3.74515	3.20966	4.53429	3.08137	3.15708	3.11281	3.01116	2.052	2.75562	1.8869	2.52977	287	656	477	984	481	516	481	325	145	256	152	313	3.53702	6.3689	5.44983	12.0317	4.78993	5.17304	5.53786	3.85198	1.85782	3.3933
374109	NM_204258	SEMA3F	semaphorin 3F	protein_coding	NP_989589.1	49045	.	2.05969	1.95319	2.05969	4.57701	0.00540767	0.258565	3.82175	4.94863	5.21139	5.62609	3.90801	5.12654	5.28209	4.53766	3.84725	4.67551	4.9437	2.49306	3.85187	3.11911	1760	2558	810	1506	2443	1448	842	1130	1372	206	757	504	13.7244	15.6624	5.83053	11.5216	15.3424	9.11136	6.085	8.47771	11.1488	1.7143
424248	XM_004942927,XM_004942929,XM_015289989,XM_015289990,XM_015289991,XM_015289992,XM_015289993,XM_040704225,XM_040704226,XM_040704227,XM_040704228,XM_040704229,XM_040704230	SEMA5B	semaphorin 5B, transcript variant X10	protein_coding	XP_004942984.2;XP_004942986.1;XP_015145475.2;XP_015145476.2;XP_015145477.1;XP_015145478.1;XP_015145479.1;XP_040560159.1;XP_040560160.1;XP_040560161.1;XP_040560162.1;XP_040560163.1;XP_040560164.1	8881	.	2.05865	3.76217	2.05865	5.12791	8.39944e-05	0.0347329	4.48101	5.54421	5.76169	5.42988	4.79046	5.6251	5.86677	5.79136	4.99282	4.55399	4.70409	3.23349	4.82382	4.57788	2600	2226	1542	2146	3696	3543	1939	1035	1155	374	1539	1500	5.09698	3.38734	2.76263	4.02343	5.7719	5.52516	3.52418	1.94114	2.30552	0.762361
121106441	XM_040648849	LOC121106441	leukocyte receptor cluster member 9-like	protein_coding	XP_040504783.1	.	.	2.05842	1.26384	2.05842	1.69715	0.0264623	0.492391	1.55515	2.26986	2.55457	3.44035	1.88019	2.25864	1.61537	1.87004	1.54823	1.47603	1.67442	2.39167	1.43523	0.805287	238	521	155	168	133	173	121	82	101	189	96	49	1.61736	2.77967	0.969968	1.11481	0.724115	0.947329	0.763059	0.533603	0.713893	1.37449
107055472	XM_040652936	LOC107055472	translation initiation factor IF-2-like, transcript variant X1	protein_coding	XP_040508870.1	78428	.	2.05735	1.37762	-2.05735	1.04988	0.0203739	0.4457	1.83742	1.17238	1.75532	0.540021	1.01479	1.04195	1.28876	1.39343	1.10112	2.06842	1.50827	2.14277	1.75653	2.44743	116	24	59	47	93	106	72	147	85	152	134	292	1.34556	0.215001	0.622928	0.529842	0.860281	0.989623	0.766173	1.63971	1.02764	1.88857
770521	XM_015283154,XM_015283155,XM_015283156,XM_040695956,XM_040695957,XM_040695958	FAM83A	family with sequence similarity 83 member A, transcript variant X2	protein_coding	XP_015138640.2;XP_015138641.2;XP_015138642.2;XP_040551890.1;XP_040551891.1;XP_040551892.1	66647	.	2.05599	1.11247	-2.05599	1.39489	0.0375417	0.551168	2.07112	1.31272	1.12961	1.66693	1.45793	0.665245	0.66874	2.28788	2.24906	1.84231	1.76932	2.94014	2.36075	1.26511	58	115	101	26	38	253	236	119	111	297	233	92	0.280813	0.438255	0.458764	0.119847	0.148976	0.996875	1.05831	0.563472	0.554346	1.61892
101748713	XR_001470663,XR_005841832,XR_005841833,XR_005841834,XR_005841835,XR_005841837,XR_005841841,XR_005841842	LOC101748713	uncharacterized LOC101748713, transcript variant X5	lncRNA	.	68195	.	2.05524	2.00744	-2.05524	4.20204	0.00478297	0.242361	4.4922	3.60806	3.06235	4.4126	3.8224	3.73363	2.80208	3.81533	4.60676	5.14825	3.3415	5.48188	4.78996	3.58482	359	1073	760	546	385	852	1469	1586	421	1944	1502	721	0.808121	1.82896	1.5877	1.15977	0.71096	1.56764	2.79825	3.23307	0.984578	4.66045
112532494	XR_003075346,XR_005860173	LOC112532494	uncharacterized LOC112532494, transcript variant X2	lncRNA	.	.	.	2.05179	1.1931	-2.05179	-1.38502	0.0312444	0.520127	0.544191	0.288092	0.167225	0.422766	0.332823	0.266384	0.0868816	0.452473	0.72433	0.309207	0.684961	0.684196	0.380502	0.481949	6	18	15	9	4	24	41	11	28	27	17	26	0.058935	0.15443	0.147884	0.089499	0.030399	0.212952	0.428045	0.113195	0.325828	0.321881
448832	NM_001004768	MCAM	melanoma cell adhesion molecule	protein_coding	NP_001004768.1	54317	.	2.05119	3.08477	2.05119	7.0153	0.000401072	0.0789532	6.32219	7.36759	7.83723	8.14343	7.14727	6.69064	7.16664	7.22034	5.95859	7.21412	6.85067	5.81645	6.06197	6.03136	11116	14895	8137	4540	9194	9650	3847	6787	5272	2463	3707	4222	94.0621	98.9547	63.6124	37.6833	62.6739	65.9137	30.1981	55.2738	46.5072	22.3328
422263	NM_001098607,XM_015278277,XM_015278278	PCDH19	protocadherin 19	protein_coding	NP_001092077.1;XP_015133763.1;XP_015133764.1	51678	.	2.04835	1.20313	-2.04835	1.39914	0.0305821	0.514641	1.99957	1.39778	1.47612	1.06843	1.79646	1.08856	1.12391	1.83323	2.50089	0.935569	1.28234	2.50453	2.95345	1.82062	87	58	143	50	76	167	293	42	66	208	380	166	0.197985	0.102873	0.301782	0.108356	0.1386	0.306789	0.621174	0.091018	0.156696	0.510015
408043	XM_004943268	LAMC2	laminin subunit gamma 2	protein_coding	XP_004943325.2	49896	.	2.04303	3.10435	2.04303	7.52355	0.000384927	0.0789532	6.88204	7.82588	7.68371	8.55633	6.6151	8.39641	8.13685	7.56691	7.12172	7.1104	7.12303	6.02601	7.09657	6.81455	9989	19848	5609	14910	18074	12288	8693	6313	6377	2855	7653	7313	35.979	56.1298	18.6647	52.684	52.4452	35.726	29.0477	21.8832	23.9461	11.0207
378789	NM_204365,XM_040701727	SLC15A1	solute carrier family 15 member 1	protein_coding	NP_989696.1;XP_040557661.1	49121	.	2.03994	2.32509	-2.03994	5.47739	0.00231897	0.171842	5.81393	4.74426	4.08547	5.72744	5.50037	3.65582	4.84608	4.65041	5.37876	6.63884	5.62758	6.51824	5.33604	5.38409	780	2748	2559	515	1789	1571	2553	4540	2232	4034	2219	2672	4.77153	13.2114	14.4775	3.08829	8.82168	7.76326	14.4989	26.7562	14.2475	26.4733
770850	NM_001277665	ANGPTL1	angiopoietin like 1	protein_coding	NP_001264594.1	3154	.	2.03554	1.65076	-2.03554	1.54112	0.0109789	0.350862	2.17578	1.52683	1.41094	1.45434	1.70756	1.69184	1.45313	1.44314	2.33344	2.29612	1.70355	1.40088	2.21942	3.10127	81	92	131	99	112	112	254	180	104	73	206	497	0.73407	0.656562	1.0932	0.880038	0.819723	0.820333	2.14209	1.57245	0.97882	0.705958
421839	XM_004940410,XM_015284717,XM_419860	PRSS35	protease, serine 35, transcript variant X3	protein_coding	XP_004940467.1;XP_015140203.2;XP_419860.1	11824	.	2.03527	1.1365	-2.03527	4.56282	0.0358821	0.547092	4.39844	4.0124	3.40128	4.04705	3.99197	3.95938	4.50425	4.17049	5.72042	2.61034	3.46289	2.91026	6.20388	5.48287	467	821	862	646	1398	1108	3252	235	462	290	4096	2866	1.27339	1.87671	2.32043	1.8512	3.22716	2.61337	8.76631	0.656391	1.26908	0.905075
121107059	XR_005840435,XR_005840436,XR_005840437	LOC121107059	uncharacterized LOC121107059, transcript variant X1	lncRNA	.	.	.	2.03521	1.01159	-2.03521	-1.0537	0.047841	0.606941	0.651493	0.350167	0.21892	0.226814	0.312871	0.182938	0.337775	0.821682	0.415779	0.453548	1.2165	0.724	0.665245	0.433883	8	9	14	6	17	50	21	17	61	29	33	23	0.022925	0.018688	0.037851	0.014831	0.039692	0.200856	0.056261	0.06371	0.316185	0.186458
121110138	XR_005858058	LOC121110138	uncharacterized LOC121110138	lncRNA	.	.	.	2.03244	1.38946	2.03244	0.2071	0.0200688	0.4457	0.780363	1.25971	0.847058	2.08869	1.02708	1.1337	1.31599	1.14574	1.04662	0.88554	0.498088	0.837217	0.512038	0.902678	39	172	60	53	96	79	67	39	19	35	24	57	0.226648	0.798194	0.327929	0.304178	0.457948	0.37831	0.365915	0.222888	0.116312	0.220363
107049386	XM_040654026,XM_040654027,XM_040654028,XM_040654029,XM_040654031,XM_040654032,XM_040654033,XM_040654034	LOC107049386	uncharacterized LOC107049386, transcript variant X4	protein_coding	XP_040509960.1;XP_040509961.1;XP_040509962.1;XP_040509963.1;XP_040509965.1;XP_040509966.1;XP_040509967.1;XP_040509968.1	72406	.	2.03007	1.2126	-2.03007	-0.43513	0.0301916	0.514075	0.932751	0.530497	0.340592	0.888491	0.758673	0.239102	0.440329	0.515794	0.918934	1.13431	0.723395	1.31226	0.438349	1.06926	13	45	40	8	23	28	56	55	30	66	20	72	0.094709	0.277565	0.327586	0.060339	0.138926	0.173753	0.403306	0.504974	0.242736	0.589933
421889	XM_015284903,XM_025149202,XM_025149203,XM_025149204,XM_025149205,XM_025149206,XM_040697426,XM_040697427,XM_040697428,XM_040697429,XM_040697430,XM_040697431,XM_040697433,XM_040697434,XM_040697435,XM_040697436,XM_040697437	MLIP	muscular LMNA interacting protein, transcript variant X9	protein_coding	XP_015140389.3;XP_025004970.2;XP_025004971.2;XP_025004972.2;XP_025004973.2;XP_025004974.2;XP_040553360.1;XP_040553361.1;XP_040553362.1;XP_040553363.1;XP_040553364.1;XP_040553365.1;XP_040553367.1;XP_040553368.1;XP_040553369.1;XP_040553370.1;XP_040553371.1	12192	.	2.02965	1.34151	-2.02965	2.11719	0.0224425	0.459835	2.61193	1.86655	2.36681	2.18786	2.41735	1.31448	1.57085	1.34195	1.90754	2.8725	1.9903	3.78062	2.68534	2.43528	203	188	251	66	127	100	173	291	137	567	306	289	2.07206	1.29492	2.58162	0.346118	0.629097	0.435329	1.77719	2.96653	1.52948	4.85676
101748153	XM_015293321,XM_015293322,XM_015293323,XM_040646729	LOC101748153	laminin subunit beta-2-like, transcript variant X1	protein_coding	XP_015148807.2;XP_015148808.2;XP_015148809.2;XP_040502663.1	67644	.	2.02799	2.65155	2.02799	5.32981	0.00109998	0.132744	4.69645	5.62894	5.7892	6.69333	4.62939	6.01063	5.52314	5.12796	4.91357	5.23571	5.28782	4.03518	4.68634	4.0201	2651	5418	1373	2817	2899	2213	1832	1688	1754	685	1394	998	7.96872	12.7591	3.80601	8.30213	7.00787	5.35535	5.09224	4.86919	5.4829	2.20569
101749516	NM_001317400	GPR171	G protein-coupled receptor 171	protein_coding	NP_001304329.1	7903	.	2.02662	1.01888	-2.02662	-0.410397	0.0472442	0.604212	0.93044	0.534489	0.556899	0.765456	0.428643	0.0635918	0.815889	0.576452	1.28185	0.476261	0.665354	0.800456	1.38708	0.971636	23	37	20	2	49	32	90	18	27	33	91	63	0.233247	0.289483	0.17855	0.019914	0.392955	0.256975	0.839782	0.175638	0.277344	0.358204
107053494	XR_003075261,XR_005860232,XR_005860233,XR_005860234,XR_005860235,XR_005860236	LOC107053494	uncharacterized LOC107053494, transcript variant X2	lncRNA	.	76486	.	2.02339	1.394	-2.02339	-0.689417	0.019949	0.4457	0.80664	0.462048	0.408956	0.338943	0.603075	0.293161	0.566628	0.561525	1.13286	0.625963	0.498088	0.5796	0.902946	1.10039	16	14	30	10	31	31	75	25	19	22	49	75	0.034329	0.024385	0.062384	0.021133	0.056125	0.056322	0.157112	0.053556	0.056018	0.052749
424433	XM_025153140	BRINP2	BMP/retinoic acid inducible neural specific 2, transcript variant X1	protein_coding	XP_025008908.1	3280	.	2.0233	1.07075	2.0233	2.71416	0.0419944	0.582348	2.18636	3.10282	2.19676	3.78132	2.07639	2.92208	3.80937	3.83098	2.1543	3.52026	1.8497	2.84858	1.3574	1.38793	175	674	186	292	839	862	217	482	120	276	88	106	0.418538	1.26794	0.410057	0.685743	1.61845	1.66728	0.482028	1.11005	0.298581	0.707727
107053391	XR_001466579	LOC107053391	uncharacterized LOC107053391	lncRNA	.	76383	.	2.02288	1.35749	2.02288	-1.02954	0.0217041	0.453157	0.365246	0.674018	0.596525	0.732985	0.912432	0.46785	0.803115	0.531199	0.531428	0.231232	0.283354	0.182496	0.419324	0.543644	25	35	51	17	48	29	28	8	10	6	19	30	0.188332	0.210788	0.364444	0.130812	0.298486	0.180852	0.197478	0.054413	0.081458	0.049189
107051366	XM_025145622,XM_040655145,XR_005842478,XR_005842479	FRMD8	FERM domain containing 8, transcript variant X4	protein_coding	XP_025001390.2;XP_040511079.1	74375	.	2.02195	0.995365	2.02195	13.4641	0.0499879	0.61509	12.3217	13.5829	11.6323	14.6025	13.103	14.7019	13.6149	13.8425	13.3548	12.0565	11.4052	11.277	14.442	11.3947	154932	1315002	508570	1182749	808418	956973	658565	195980	124925	110374	1253659	176431	312.193	2060.86	937.948	2469.7	1299.95	1541.88	1219.5	379.739	261.834	237.797
422013	XM_015285192,XM_015285193,XM_040698094,XM_040698095	ADCY3	adenylate cyclase 3, transcript variant X3	protein_coding	XP_015140678.1;XP_015140679.1;XP_040554028.1;XP_040554029.1	12445	.	2.02008	1.51953	2.02008	0.990873	0.0149657	0.39578	1.17303	1.78123	1.34267	1.88949	2.62982	1.39084	1.79384	1.64072	1.55606	0.90241	1.36975	0.942193	1.29614	0.971636	75	143	300	72	159	138	122	40	73	41	82	63	0.28383	0.429582	1.07462	0.267737	0.493465	0.424852	0.43532	0.145099	0.289948	0.164361
121113278	XM_040701933	LOC121113278	translation initiation factor IF-2-like	protein_coding	XP_040557867.1	.	.	2.01996	1.06069	-2.01996	-0.154765	0.0430498	0.588381	1.04005	0.63748	0.911316	0.749312	0.483222	0.644599	0.737491	0.298939	1.55606	0.257695	1.16158	0.663875	1.26451	1.33657	43	36	23	25	43	15	122	9	57	26	79	100	0.228218	0.150962	0.110628	0.128836	0.185382	0.063485	0.605639	0.04484	0.314235	0.148842
100857569	XM_040702879	CLC2DL4	C-type lectin domain family 2 member D-like 4, transcript variant X1	protein_coding	XP_040558813.1	.	.	2.01885	1.31407	2.01885	4.1655	0.0240339	0.47133	3.40456	4.44324	4.49361	5.10777	4.64743	5.29498	2.6463	4.46932	4.80037	2.69022	2.27539	3.93486	4.01442	2.71211	1051	1770	1391	1698	339	1378	1689	251	177	636	854	364	13.8629	18.3365	16.9511	21.9785	3.59819	14.6708	20.6692	3.18673	2.42985	8.98578
396133	NM_001198712,XM_015289128,XM_015289129,XM_015289131,XM_015289132,XM_015289133	FN1	fibronectin 1	protein_coding	NP_001185641.1;XP_015144614.1;XP_015144615.1;XP_015144617.1;XP_015144618.1;XP_015144619.1	2613	.	2.01795	2.1939	2.01795	10.1884	0.00317096	0.194914	9.39148	10.5271	11.0013	10.3279	9.66407	11.1484	10.733	10.2879	10.0518	10.1717	10.2949	8.4851	8.6665	8.67895	100029	67893	46842	100693	109614	81380	66668	53036	57838	15899	22832	26801	213.992	114.033	92.5935	219.765	189.258	140.386	133.613	109.13	131.438	37.7682
420190	XM_015282874,XM_015282875,XM_015282876,XM_015282877,XM_025148000	JPH1	junctophilin 1, transcript variant X4	protein_coding	XP_015138360.2;XP_015138361.2;XP_015138362.2;XP_015138363.2;XP_025003768.1	11672	.	2.01699	1.74133	2.01699	1.32335	0.00899438	0.33062	1.36232	2.08419	1.83202	2.17583	2.51227	2.09328	2.05855	1.83323	1.46756	1.67568	1.14751	1.36356	0.788985	1.73064	125	186	272	145	204	167	111	101	56	70	41	152	0.49533	0.713447	1.12203	0.703747	0.703027	0.604435	0.40283	0.410555	0.221605	0.293773
768673	XM_015296439,XM_040646634,XM_040646637	CD200R1	CD200 receptor 1, transcript variant X3	protein_coding	XP_015151925.2;XP_040502568.1;XP_040502571.1	.	.	2.01684	1.00884	-2.01684	1.2116	0.0485838	0.60889	1.87373	1.24949	1.7377	0.873673	1.02708	0.491165	1.63712	1.7302	2.80334	0.935569	2.2689	1.18969	1.76409	2.28081	114	44	60	18	136	151	376	42	176	57	135	253	0.455962	0.111797	0.208694	0.019934	0.476817	0.509298	1.36523	0.175122	0.721823	0.249722
414845	XM_003641956	CDH3	cadherin 3	protein_coding	XP_003642004.5	20428	.	2.01601	2.92109	2.01601	5.98684	0.000594863	0.0933111	5.37498	6.27441	6.33484	7.41003	5.45955	6.23566	6.55387	5.65254	5.41471	5.6338	5.75247	5.07468	5.7394	4.6348	3892	8938	2486	3300	5990	3212	2619	2239	2438	1455	2953	1563	22.5969	40.7463	13.3374	18.7976	28.0178	15.0536	14.1071	12.5094	14.7581	9.054
395340	NM_204631	ADCY6	adenylate cyclase 6	protein_coding	NP_989962.2	8892	.	2.01522	1.6989	2.01522	2.1425	0.00992606	0.336107	1.91994	2.70096	3.34423	1.91866	2.5596	2.4552	3.18839	2.73968	2.54088	1.47603	1.90926	1.56329	2.00646	2.0237	447	147	283	199	523	370	303	82	127	87	170	201	1.85459	0.478098	1.08631	0.808888	1.74912	1.24066	1.16813	0.324525	0.549526	0.386865
416943	XM_040648124,XM_040648125,XM_040648126,XM_415237	GGT5	gamma-glutamyltransferase 5, transcript variant X3	protein_coding	XP_040504058.1;XP_040504059.1;XP_040504060.1;XP_415237.4	4901	.	2.0146	1.04927	2.0146	2.45899	0.0443139	0.590606	2.03088	2.87508	3.51163	3.37871	3.07695	1.16303	3.44837	2.6718	3.18775	1.62576	1.62452	1.07124	2.0504	2.62561	508	497	430	55	639	350	510	96	96	49	177	339	2.21219	1.70372	1.7312	0.22875	2.24453	1.21291	2.0182	0.39099	0.423315	0.223154
427538	NM_001159371	HYDIN	HYDIN, axonemal central pair apparatus protein	protein_coding	NP_001152843.2	1715	.	2.01077	1.03777	-2.01077	-0.762342	0.0455894	0.595323	0.751861	0.443559	0.386526	0.295132	0.667342	0.665245	0.227369	0.419738	0.844212	1.4984	0.584143	0.704235	0.547518	0.332662	15	12	34	26	11	22	50	84	23	28	26	17	0.016126	0.009875	0.035077	0.027484	0.009355	0.019355	0.051476	0.089642	0.026851	0.032913
101747602	id-LOC101747602	LOC101747602	Ig heavy chain V region C3-like isoform X4	V_segment	.	67100	.	2.00975	1.0983	2.00975	2.13057	0.0396784	0.563209	1.76111	2.68302	2.58443	3.26692	1.78926	3.24711	2.75973	2.45066	1.17412	2.127	1.96646	1.29914	3.07392	0.926033	244	456	142	377	372	291	79	155	134	65	418	59	1.22078	1.79272	0.657569	1.85097	1.49991	1.17688	0.364348	0.74546	0.69923	0.344722
427448	NM_001031451,XM_015277333,XM_015277335,XM_015277338,XM_015277343,XM_015277344	FYB1	FYN binding protein 1	protein_coding	NP_001026622.1;XP_015132819.1;XP_015132821.1;XP_015132824.1;XP_015132829.1;XP_015132830.1	2773	.	2.0068	1.36226	-2.0068	1.97357	0.0216391	0.453157	2.50571	1.78245	1.76404	1.18104	1.39289	1.81705	2.4098	2.12989	3.17764	1.43024	2.45742	2.06742	2.70118	3.20037	117	67	94	112	278	220	506	78	207	142	310	537	0.397463	0.188476	0.29635	0.374261	0.806533	0.615378	1.70774	0.253705	0.768139	0.518058
396227	NM_205290	HSPB1	heat shock protein family B (small) member 1	protein_coding	NP_990621.1	1361	.	2.00578	1.40193	2.00578	5.70316	0.01976	0.445014	4.96493	5.79043	5.37911	4.70505	6.66588	7.46502	5.36265	5.16485	5.82491	4.40805	5.19344	4.30167	5.96608	4.09542	1983	1326	5812	7797	2587	2272	3501	931	1640	833	3465	1055	46.767	24.5344	126.626	180.371	49.1424	43.2436	76.59	21.112	40.3077	21.0519
420556	XM_004939293,XM_004939294	EFCAB1	EF-hand calcium binding domain 1, transcript variant X2	protein_coding	XP_004939350.3;XP_004939351.3	7202	.	2.00331	1.78281	-2.00331	1.44231	0.00823072	0.319081	2.14813	1.46423	1.2338	1.70091	1.49381	1.39084	1.7142	1.25183	2.25868	1.43024	1.87553	2.47568	2.47572	2.37291	66	119	105	72	147	90	238	78	123	203	257	274	1.25266	1.75457	1.80029	1.29997	2.23227	1.34463	4.20622	1.3854	2.44322	4.10224
112530472	XM_025144520	B9D2	B9 domain containing 2	protein_coding	XP_025000288.2	.	.	2.00197	1.24987	2.00197	-0.157297	0.0280977	0.49795	0.634758	1.07355	1.04622	1.47412	0.535811	0.993795	1.30697	1.0844	0.345279	0.951867	0.884701	0.369791	0.728441	0.528466	52	94	26	44	95	73	17	43	39	13	37	29	1.19274	1.69458	0.543495	0.976481	1.7603	1.34932	0.363375	0.941459	0.934706	0.314286
423183	NM_001008471,XM_015287014,XM_015287015,XM_015287016,XM_025150706,XM_040700916,XM_040700917,XM_040700918,XM_040700919,XM_040700920	SLC39A13	solute carrier family 39 member 13	protein_coding	NP_001008471.1;XP_015142500.1;XP_015142501.1;XP_015142502.1;XP_025006474.1;XP_040556850.1;XP_040556851.1;XP_040556852.1;XP_040556853.1;XP_040556854.1	6157	.	2	2.53144	2	7.80289	0.00147073	0.145682	7.1237	8.10087	7.84547	8.60023	6.94905	8.74824	8.59831	7.86393	7.25884	7.82468	7.2142	5.93672	7.49328	7.01452	11180	20463	7085	19040	24911	15112	9566	10387	6796	2681	10093	8410	52.746	76.6932	30.2986	88.1745	92.8969	58.1369	40.5065	47.1582	32.1936	13.1209
[truncated: 14 more columns]

## Sheet: S3
Supplementary Table S3: Gene Ontology (GO) Enrichment Analysis Statistics for Differentially Expressed Genes. This table presents the results of the Gene Ontology (GO) enrichment analysis for the 441 differentially expressed genes. The columns are defined as follows: source indicates the GO category (BP: Biological Process, CC: Cellular Component, MF: Molecular Function); term_id and term_name ar…
source	term_id	term_name	intersections	adjusted_p_value	term_size	query_size	intersection_size	effective_domain_size	intersection_size_UP	intersection_size_DOWN
GO:CC	GO:0071944	cell periphery	395101, 374143, 427448, 395885, 396538, 425524, 395167, 417504, 419529, 548626, 101748816, 396133, 395599, 395532, 419280, 373996, 428315, 430463, 420706, 420567, 395509, 427225, 417147, 421720, 422672, 428242, 420397, 100859439, 421055, 418525, 423896, 425805, 769592, 422740, 428071, 417881, 396501, 418533, 420190, 395562, 422013, 419719, 395324, 414745, 396445, 101749516, 770863, 431264, 414845…	4.43595e-07	2860	231	95	12199	36	59
GO:CC	GO:0031012	extracellular matrix	396538, 417504, 548626, 396133, 395532, 420706, 417147, 422672, 769592, 395562, 770863, 415533, 396243, 419407, 415818, 374203, 374046, 395703, 100858555	3.45818e-06	218	231	19	12199	4	15
GO:CC	GO:0030312	external encapsulating structure	396538, 417504, 548626, 396133, 395532, 420706, 417147, 422672, 769592, 395562, 770863, 415533, 396243, 419407, 415818, 374203, 374046, 395703, 100858555	3.45818e-06	218	231	19	12199	4	15
GO:CC	GO:0005576	extracellular region	121107687, 112530472, 395885, 548626, 396133, 395532, 428197, 396361, 418978, 417147, 422672, 416716, 427638, 769592, 419504, 428863, 420731, 415333, 395562, 419719, 423668, 395876, 395657, 420197, 415533, 396536, 427908, 396243, 770850, 424315, 395293, 395097, 374117, 415818, 419818, 374203, 395451, 417534, 395565, 404536, 395255, 395703, 771511	6.85757e-06	960	231	43	12199	13	30
GO:BP	GO:0009653	anatomical structure morphogenesis	395101, 395167, 396133, 429071, 395532, 419280, 373996, 777386, 396361, 423890, 395509, 374185, 396032, 422672, 424248, 396266, 418525, 425805, 425096, 422740, 396501, 421364, 373941, 777548, 395562, 419719, 414745, 396445, 423668, 770863, 395491, 395844, 396176, 396536, 772279, 101747832, 396243, 428413, 396227, 423984, 374109, 395293, 429021, 423782, 395097, 395997, 395941, 420847, 395939, 3789…	5.9336e-05	1657	254	67	12429	32	35
GO:BP	GO:0048731	system development	395101, 425524, 395167, 423385, 548626, 396133, 429071, 395532, 373996, 777386, 396361, 395509, 771930, 417147, 374185, 396032, 422672, 416716, 424248, 429077, 396266, 418525, 425805, 425096, 419504, 396501, 421364, 373941, 777548, 395562, 419719, 417869, 395324, 414745, 772291, 424287, 424433, 396445, 423668, 770863, 395491, 419327, 395844, 396536, 772279, 770104, 101747832, 396243, 396227, 4243…	6.7793e-05	2305	254	83	12429	35	48
GO:BP	GO:0009887	animal organ morphogenesis	395167, 396133, 429071, 395532, 396361, 395509, 374185, 396032, 396266, 418525, 425805, 425096, 373941, 777548, 395562, 414745, 396445, 770863, 395491, 395844, 772279, 396243, 423984, 395097, 395941, 395939, 404747, 374203, 424188, 427207, 100857896, 374046, 395703, 421718, 373919	0.000329432	669	254	35	12429	12	23
GO:CC	GO:0005886	plasma membrane	395101, 374143, 427448, 395885, 425524, 395167, 419529, 101748816, 396133, 395599, 419280, 373996, 428315, 430463, 420567, 395509, 427225, 421720, 428242, 420397, 100859439, 421055, 418525, 423896, 425805, 422740, 428071, 417881, 396501, 418533, 420190, 422013, 419719, 395324, 414745, 396445, 101749516, 770863, 431264, 414845, 427215, 428871, 422827, 772279, 770104, 428413, 427991, 396227, 426883…	0.000475808	2604	231	78	12199	33	45
GO:BP	GO:0006196	AMP catabolic process	419675, 101747367, 421833, 396025	0.000762463	5	254	4	12429	2	2
GO:BP	GO:0048513	animal organ development	395101, 395167, 418447, 548626, 396133, 429071, 395532, 373996, 777386, 428197, 396361, 395509, 771930, 417147, 374185, 396032, 422672, 396266, 418525, 425805, 425096, 396501, 373941, 777548, 420190, 395562, 419719, 395324, 414745, 772291, 396445, 770863, 420088, 395491, 419327, 395844, 396536, 772279, 396243, 428413, 424315, 423984, 395293, 423782, 395097, 395941, 427401, 427790, 422849, 768456,…	0.000893958	1740	254	64	12429	24	40
GO:BP	GO:0048856	anatomical structure development	395101, 425524, 395167, 423385, 418447, 548626, 396133, 429071, 395532, 419280, 373996, 777386, 428315, 428197, 396361, 423890, 395509, 771930, 417147, 395678, 374185, 396032, 422672, 416716, 424248, 429077, 396266, 418525, 425805, 425096, 419504, 422740, 396501, 421364, 373941, 777548, 420190, 395562, 419719, 417869, 395324, 414745, 772291, 424287, 424433, 396445, 423668, 101749516, 770863, 4200…	0.00121038	3372	254	103	12429	44	59
GO:BP	GO:0042330	taxis	395101, 428315, 395509, 418525, 395562, 395324, 396536, 396227, 424315, 395293, 395941, 395451, 417534, 421127, 395255, 395703, 771511	0.00142505	233	254	17	12429	7	10
GO:BP	GO:0006935	chemotaxis	395101, 428315, 395509, 418525, 395562, 395324, 396536, 396227, 424315, 395293, 395941, 395451, 417534, 421127, 395255, 395703, 771511	0.00142505	231	254	17	12429	7	10
GO:BP	GO:0010875	positive regulation of cholesterol efflux	373996, 428242, 418533, 396536, 404536	0.00142505	13	254	5	12429	3	2
GO:BP	GO:0032611	interleukin-1 beta production	428315, 431264, 396536, 396227, 417241, 395703, 423272	0.00142505	35	254	7	12429	2	5
GO:BP	GO:0016477	cell migration	395101, 425524, 408043, 395167, 396133, 395532, 373996, 428315, 395509, 418978, 422672, 425805, 422740, 395562, 419719, 417869, 395324, 414745, 396445, 395491, 396536, 428413, 396227, 424315, 395293, 423782, 417241, 395941, 378932, 395451, 417534, 404536, 421127, 424552, 395573, 395255, 395703, 769245, 771511	0.00142505	896	254	39	12429	20	19
GO:BP	GO:0007275	multicellular organism development	395101, 425524, 395167, 423385, 548626, 396133, 429071, 395532, 373996, 777386, 396361, 423890, 395509, 771930, 417147, 374185, 396032, 422672, 416716, 424248, 429077, 396266, 418525, 425805, 425096, 419504, 396501, 421364, 373941, 777548, 395562, 419719, 417869, 395324, 414745, 772291, 424287, 424433, 396445, 423668, 101749516, 770863, 395491, 419327, 395844, 431264, 396536, 772279, 770104, 1017…	0.00142505	2718	254	87	12429	36	51
GO:BP	GO:0009169	purine ribonucleoside monophosphate catabolic process	419675, 101747367, 421833, 396025	0.00142505	7	254	4	12429	2	2
GO:BP	GO:0032651	regulation of interleukin-1 beta production	428315, 431264, 396536, 396227, 417241, 395703, 423272	0.00142505	35	254	7	12429	2	5
GO:BP	GO:0009128	purine nucleoside monophosphate catabolic process	419675, 101747367, 421833, 396025	0.00142505	7	254	4	12429	2	2
GO:BP	GO:0006204	IMP catabolic process	419675, 101747367, 396025	0.0019182	3	254	3	12429	2	1
GO:CC	GO:0005583	fibrillar collagen trimer	395532, 396243, 374046	0.00310025	5	231	3	12199	0	3
GO:CC	GO:0098643	banded collagen fibril	395532, 396243, 374046	0.00310025	5	231	3	12199	0	3
GO:BP	GO:0032612	interleukin-1 production	428315, 431264, 396536, 396227, 417241, 395703, 423272	0.00384274	42	254	7	12429	2	5
GO:BP	GO:0032502	developmental process	395101, 425524, 395167, 423385, 418447, 548626, 396133, 429071, 395532, 419280, 373996, 426544, 777386, 428315, 428197, 396361, 423890, 395509, 771930, 417147, 395678, 374185, 396032, 422672, 416716, 424248, 429077, 396266, 418525, 425805, 425096, 419504, 422740, 396501, 421364, 373941, 777548, 420190, 395562, 419719, 417869, 395324, 414745, 772291, 424287, 424433, 396445, 423668, 101749516, 7708…	0.00384274	3583	254	104	12429	44	60
GO:BP	GO:0032652	regulation of interleukin-1 production	428315, 431264, 396536, 396227, 417241, 395703, 423272	0.00384274	42	254	7	12429	2	5
GO:CC	GO:0005615	extracellular space	121107687, 112530472, 548626, 396133, 395532, 396361, 418978, 422672, 416716, 427638, 428863, 395562, 395876, 415533, 396536, 427908, 396243, 770850, 424315, 395293, 395097, 374117, 417534, 404536, 395255, 395703, 771511	0.00411635	649	231	27	12199	10	17
GO:BP	GO:0048870	cell motility	395101, 425524, 408043, 395167, 396133, 395532, 373996, 428315, 395509, 418978, 422672, 425805, 422740, 395562, 422013, 419719, 417869, 395324, 414745, 396445, 395491, 396536, 428413, 396227, 424315, 395293, 423782, 417241, 395941, 378932, 395451, 417534, 404536, 421127, 424552, 395573, 395255, 395703, 769245, 771511	0.00462859	994	254	40	12429	21	19
GO:BP	GO:0007166	cell surface receptor signaling pathway	395101, 427448, 395885, 425524, 770521, 396133, 395532, 373996, 428315, 396361, 395509, 427225, 418978, 417147, 420872, 395229, 100859365, 418525, 425805, 428863, 427494, 373941, 395562, 395324, 414745, 770863, 431264, 415533, 396536, 422827, 396243, 428413, 396227, 770850, 424315, 429021, 417241, 395097, 395997, 395941, 378932, 420067, 416803, 693266, 395340, 374203, 417534, 404536, 421127, 3955…	0.00491894	1558	254	55	12429	18	37
GO:BP	GO:0040011	locomotion	395101, 408043, 396133, 395532, 373996, 428315, 395509, 418978, 418525, 425805, 422740, 395562, 417869, 395324, 414745, 396445, 395491, 396536, 396227, 424315, 395293, 417241, 395941, 395451, 417534, 404536, 421127, 424552, 395255, 395703, 769245, 771511	0.00497104	724	254	32	12429	17	15
GO:BP	GO:0007155	cell adhesion	395167, 417504, 418447, 396133, 395532, 373996, 428315, 395509, 427225, 422672, 418525, 422740, 420731, 419719, 395324, 414745, 414845, 395657, 396536, 770104, 424315, 395097, 378932, 404747, 408048, 421833, 395565, 404536, 422263, 421127, 424552, 100858277, 395703, 423272	0.00497104	793	254	34	12429	15	19
GO:CC	GO:0030054	cell junction	374143, 421053, 423385, 418447, 396503, 419280, 373996, 428197, 771393, 395509, 420397, 421055, 418525, 425805, 419504, 422740, 396501, 419719, 414745, 424287, 100858651, 427215, 396176, 420197, 770104, 426883, 423984, 420847, 378932, 404747, 428768, 395392, 424017, 419664, 428084, 395604, 424188, 395703, 769245	0.0050389	1121	231	39	12199	23	16
GO:BP	GO:0048706	embryonic skeletal system development	395532, 395509, 425096, 373941, 777548, 395562, 395491, 374046, 395703, 373919	0.00606125	101	254	10	12429	2	8
GO:BP	GO:0034329	cell junction assembly	423385, 396503, 396133, 373996, 418525, 422740, 396501, 395562, 419719, 414745, 770104, 768456, 378932, 424017, 395703, 769245	0.00669093	247	254	16	12429	10	6
GO:BP	GO:0032373	positive regulation of sterol transport	373996, 428242, 418533, 396536, 404536	0.00669093	21	254	5	12429	3	2
GO:BP	GO:0010874	regulation of cholesterol efflux	373996, 428242, 418533, 396536, 404536	0.00669093	21	254	5	12429	3	2
GO:BP	GO:0032376	positive regulation of cholesterol transport	373996, 428242, 418533, 396536, 404536	0.00669093	21	254	5	12429	3	2
GO:BP	GO:0009888	tissue development	395101, 396133, 395532, 373996, 396361, 423890, 395509, 417147, 374185, 396032, 396266, 425805, 425096, 396501, 373941, 395562, 414745, 396445, 770863, 420088, 395491, 395844, 431264, 396176, 423183, 396536, 396243, 428413, 423984, 395097, 395941, 427401, 427790, 422849, 378932, 396257, 374203, 395573, 427207, 396025, 374046, 395703, 421718, 373919, 423272	0.00669093	1209	254	45	12429	17	28
GO:BP	GO:0032501	multicellular organismal process	395101, 374143, 425524, 395167, 423385, 418447, 548626, 396133, 395599, 429071, 395532, 373996, 777386, 428315, 396361, 423890, 395509, 427225, 771930, 421641, 417147, 374185, 396032, 422672, 416716, 424248, 429077, 396266, 418525, 425805, 425096, 419504, 428863, 396501, 418533, 427494, 421364, 373941, 777548, 395562, 422013, 419719, 417869, 395324, 414745, 772291, 424287, 424433, 396445, 423668,…	0.00686815	3848	254	108	12429	45	63
GO:BP	GO:0022008	neurogenesis	395101, 425524, 395167, 396133, 777386, 396361, 374185, 422672, 424248, 429077, 396266, 418525, 425805, 419504, 421364, 373941, 395562, 419719, 417869, 395324, 414745, 424433, 395844, 101747832, 374109, 395293, 429021, 417241, 395997, 395939, 424017, 421127, 424552, 395573, 424188, 100857896, 395255, 395703, 420873, 421718	0.00748343	1036	254	40	12429	21	19
GO:BP	GO:0048705	skeletal system morphogenesis	429071, 395532, 395509, 396266, 425096, 373941, 777548, 395562, 414745, 395491, 374203, 374046, 373919	0.00748343	176	254	13	12429	5	8
GO:BP	GO:0009158	ribonucleoside monophosphate catabolic process	419675, 101747367, 421833, 396025	0.00816941	12	254	4	12429	2	2
GO:BP	GO:0048598	embryonic morphogenesis	396133, 396361, 423890, 395509, 374185, 396266, 425096, 373941, 777548, 395562, 414745, 770863, 395491, 395844, 396536, 395097, 378932, 374203, 404536, 374046, 395703, 373919	0.0082691	432	254	22	12429	9	13
GO:BP	GO:0000255	allantoin metabolic process	419675, 101747367, 396025	0.0082691	5	254	3	12429	2	1
GO:BP	GO:0042221	response to chemical	395101, 395885, 396538, 418447, 395532, 373996, 428315, 417124, 395509, 427225, 418978, 420872, 395229, 422672, 428242, 420397, 429077, 396266, 418525, 425805, 428863, 418533, 395562, 422013, 395324, 424433, 396445, 420088, 395491, 395844, 428871, 396536, 422827, 772279, 396243, 396227, 426883, 424315, 429124, 395293, 417241, 395097, 395941, 421061, 396257, 404747, 421833, 374169, 395340, 395218,…	0.0082691	1776	254	59	12429	24	35
GO:BP	GO:0008283	cell population proliferation	770521, 408043, 396133, 419280, 373996, 396361, 395509, 427225, 418978, 100859439, 396266, 425805, 422740, 421364, 373941, 395562, 414745, 770863, 395491, 419327, 395844, 396536, 422827, 428413, 423782, 417241, 395097, 395941, 427790, 422563, 420418, 768456, 404536, 421127, 395573, 396025, 395255, 395703, 421718, 373919, 769245, 423272	0.00871423	1125	254	42	12429	14	28
GO:BP	GO:0030334	regulation of cell migration	395101, 408043, 396133, 395532, 373996, 428315, 395509, 418978, 425805, 422740, 395562, 417869, 395324, 414745, 396445, 395491, 396227, 424315, 417241, 395941, 404536, 421127, 424552, 395255, 395703, 769245	0.00889649	565	254	26	12429	13	13
GO:BP	GO:0030182	neuron differentiation	395101, 395167, 396133, 777386, 396361, 374185, 422672, 424248, 429077, 418525, 425805, 419504, 421364, 373941, 395562, 419719, 414745, 424433, 395844, 101747832, 374109, 395293, 429021, 395997, 395939, 424017, 421127, 424552, 424188, 100857896, 395255, 395703, 420873, 421718	0.00899863	839	254	34	12429	18	16
GO:CC	GO:0070161	anchoring junction	374143, 418447, 396503, 419280, 373996, 420397, 421055, 425805, 422740, 396501, 414745, 427215, 396176, 378932, 404747, 428768, 428084, 769245	0.0108088	382	231	18	12199	15	3
GO:CC	GO:0005584	collagen type I trimer	395532, 396243	0.0108088	2	231	2	12199	0	2
GO:BP	GO:0060326	cell chemotaxis	428315, 395509, 395324, 396227, 424315, 395941, 395451, 417534, 421127, 395255, 395703, 771511	0.0108378	162	254	12	12429	3	9
GO:BP	GO:0001944	vasculature development	395532, 373996, 395509, 422672, 425805, 396501, 421364, 373941, 395562, 395324, 414745, 396445, 423668, 770863, 395844, 396243, 396227, 423782, 378932, 396025, 395255, 395703, 421718	0.0108378	477	254	23	12429	8	15
GO:CC	GO:0030055	cell-substrate junction	396503, 419280, 373996, 422740, 427215, 396176, 378932, 404747, 428768	0.0111031	118	231	9	12199	8	1
GO:BP	GO:0001568	blood vessel development	395532, 373996, 395509, 422672, 425805, 396501, 421364, 373941, 395562, 414745, 396445, 423668, 770863, 395844, 396243, 396227, 423782, 378932, 396025, 395255, 395703, 421718	0.0120499	450	254	22	12429	8	14
GO:BP	GO:0009125	nucleoside monophosphate catabolic process	419675, 101747367, 421833, 396025	0.0120499	14	254	4	12429	2	2
GO:BP	GO:0048699	generation of neurons	395101, 395167, 396133, 777386, 396361, 374185, 422672, 424248, 429077, 418525, 425805, 419504, 421364, 373941, 395562, 419719, 414745, 424433, 395844, 101747832, 374109, 395293, 429021, 395997, 395939, 424017, 421127, 424552, 395573, 424188, 100857896, 395255, 395703, 420873, 421718	0.0120499	893	254	35	12429	19	16
GO:BP	GO:0040012	regulation of locomotion	395101, 408043, 396133, 395532, 373996, 428315, 395509, 418978, 418525, 425805, 422740, 395562, 417869, 395324, 414745, 396445, 395491, 396227, 424315, 417241, 395941, 404536, 421127, 424552, 395255, 395703, 769245	0.012358	617	254	27	12429	14	13
GO:BP	GO:0048704	embryonic skeletal system morphogenesis	395509, 425096, 373941, 777548, 395562, 395491, 374046, 373919	0.012358	76	254	8	12429	2	6
GO:BP	GO:0098609	cell-cell adhesion	395167, 418447, 373996, 428315, 395509, 427225, 418525, 419719, 414745, 414845, 396536, 770104, 395097, 378932, 404747, 408048, 421833, 404536, 422263, 421127, 100858277, 395703, 423272	0.0126868	487	254	23	12429	11	12
GO:BP	GO:0048869	cellular developmental process	395101, 425524, 395167, 418447, 548626, 396133, 395532, 373996, 426544, 777386, 428315, 396361, 395509, 395678, 374185, 422672, 424248, 429077, 396266, 418525, 425805, 425096, 419504, 396501, 421364, 373941, 395562, 419719, 417869, 395324, 414745, 424433, 101749516, 770863, 420088, 395491, 395844, 431264, 396176, 423183, 396536, 101747832, 428413, 424315, 374109, 395293, 429021, 417241, 395097, 3…	0.0131066	2365	254	72	12429	33	39
GO:BP	GO:0030154	cell differentiation	395101, 425524, 395167, 418447, 548626, 396133, 395532, 373996, 426544, 777386, 428315, 396361, 395509, 395678, 374185, 422672, 424248, 429077, 396266, 418525, 425805, 425096, 419504, 396501, 421364, 373941, 395562, 419719, 417869, 395324, 414745, 424433, 101749516, 770863, 420088, 395491, 395844, 431264, 396176, 423183, 396536, 101747832, 428413, 424315, 374109, 395293, 429021, 417241, 395097, 3…	0.0131066	2365	254	72	12429	33	39
GO:BP	GO:2000145	regulation of cell motility	395101, 408043, 396133, 395532, 373996, 428315, 395509, 418978, 425805, 422740, 395562, 417869, 395324, 414745, 396445, 395491, 396227, 424315, 417241, 395941, 404536, 421127, 424552, 395255, 395703, 769245	0.0142845	592	254	26	12429	13	13
GO:CC	GO:0099512	supramolecular fiber	396133, 395599, 121113355, 395532, 419280, 110224124, 396223, 396032, 121113354, 431299, 769139, 420190, 417869, 427215, 396176, 396243, 396227, 428768, 100858302, 374203, 419664, 374046, 100858555	0.0151706	579	231	23	12199	8	15
GO:CC	GO:0009986	cell surface	396133, 428315, 395509, 427225, 425805, 418533, 395324, 414745, 422827, 770104, 417241, 768456, 378932, 421833, 404536, 421127, 395703	0.0151706	372	231	17	12199	6	11
GO:CC	GO:0099081	supramolecular polymer	396133, 395599, 121113355, 395532, 419280, 110224124, 396223, 396032, 121113354, 431299, 769139, 420190, 417869, 427215, 396176, 396243, 396227, 428768, 100858302, 374203, 419664, 374046, 100858555	0.0151706	584	231	23	12199	8	15
GO:CC	GO:0098644	complex of collagen trimers	395532, 396243, 374046	0.0151706	10	231	3	12199	0	3
GO:BP	GO:0009605	response to external stimulus	395101, 548626, 395532, 373996, 428315, 395509, 427225, 426274, 420872, 416716, 424248, 418525, 425805, 395562, 395324, 423668, 770863, 100858651, 768673, 396536, 772279, 396227, 424315, 395293, 417241, 395941, 768456, 421061, 374117, 421833, 395451, 417534, 421127, 100857896, 100858277, 395255, 374046, 395703, 769245, 771511, 423272	0.0152113	1133	254	41	12429	11	30
GO:BP	GO:0060324	face development	395532, 395509, 395562, 395844, 415818, 395703	0.0152389	43	254	6	12429	0	6
GO:BP	GO:0042127	regulation of cell population proliferation	408043, 396133, 419280, 373996, 396361, 395509, 427225, 418978, 396266, 425805, 422740, 421364, 373941, 395562, 414745, 770863, 395491, 419327, 395844, 422827, 428413, 417241, 395097, 427790, 420418, 404536, 421127, 395573, 396025, 395255, 395703, 421718, 373919, 769245, 423272	0.0152389	912	254	35	12429	12	23
GO:MF	GO:0008237	metallopeptidase activity	100858707, 419529, 429071, 423946, 769592, 421364, 427868, 423951, 415515, 107054267, 419407, 100858277, 427507	0.0153025	154	267	13	12696	2	11
GO:CC	GO:0030018	Z disc	420190, 427215, 396176, 396227, 428768, 419664	0.0164944	59	231	6	12199	6	0
GO:BP	GO:0001935	endothelial cell proliferation	373996, 425805, 421364, 395844, 396536, 423782, 396025, 395255, 395703	0.0187575	105	254	9	12429	4	5
GO:BP	GO:0072359	circulatory system development	396133, 395532, 373996, 395509, 396032, 422672, 396266, 425805, 396501, 421364, 373941, 395562, 395324, 414745, 396445, 423668, 770863, 395491, 395844, 396243, 396227, 423782, 427790, 378932, 396025, 395255, 374046, 395703, 421718	0.0187575	709	254	29	12429	11	18
GO:BP	GO:0007167	enzyme-linked receptor protein signaling pathway	425524, 770521, 396361, 395509, 418978, 417147, 100859365, 425805, 770863, 415533, 396243, 428413, 396227, 770850, 424315, 429021, 395097, 395997, 395941, 374203, 404536, 421127, 396025, 395255, 395703, 373919	0.0187575	607	254	26	12429	7	19
GO:BP	GO:0007399	nervous system development	395101, 425524, 395167, 423385, 396133, 777386, 396361, 374185, 422672, 416716, 424248, 429077, 396266, 418525, 425805, 419504, 421364, 373941, 395562, 419719, 417869, 395324, 414745, 424287, 424433, 395844, 772279, 770104, 101747832, 374109, 395293, 429021, 417241, 395997, 768456, 395939, 404747, 424017, 421127, 424552, 395573, 424188, 100857896, 395255, 395703, 420873, 421718	0.0187575	1380	254	47	12429	24	23
GO:CC	GO:0031252	cell leading edge	395101, 425524, 420567, 422740, 395324, 414745, 396445, 428871, 396176, 417241, 768456, 378932	0.0190476	221	231	12	12199	8	4
GO:BP	GO:0060343	trabecula formation	395532, 423984, 374203, 421718	0.0206174	17	254	4	12429	0	4
GO:BP	GO:0034330	cell junction organization	423385, 396503, 396133, 373996, 428197, 418525, 419504, 422740, 396501, 395562, 419719, 414745, 770104, 768456, 420847, 378932, 395392, 424017, 395703, 769245	0.0209288	415	254	20	12429	12	8
GO:CC	GO:0005925	focal adhesion	419280, 373996, 422740, 427215, 396176, 378932, 404747, 428768	0.0212458	111	231	8	12199	7	1
GO:CC	GO:0042383	sarcolemma	395599, 373996, 420567, 414745, 427215, 419664	0.0215698	64	231	6	12199	6	0
GO:BP	GO:0009114	hypoxanthine catabolic process	101747367, 396025	0.0222572	2	254	2	12429	1	1
GO:BP	GO:0046094	deoxyinosine metabolic process	101747367, 396025	0.0222572	2	254	2	12429	1	1
GO:BP	GO:0002121	inter-male aggressive behavior	419719, 427207	0.0222572	2	254	2	12429	0	2
GO:BP	GO:0001550	ovarian cumulus expansion	548626, 424315	0.0222572	2	254	2	12429	0	2
GO:BP	GO:0009115	xanthine catabolic process	101747367, 396025	0.0222572	2	254	2	12429	1	1
GO:BP	GO:0003138	primary heart field specification	395562, 395703	0.0222572	2	254	2	12429	0	2
GO:BP	GO:0050920	regulation of chemotaxis	428315, 395509, 418525, 395324, 396227, 424315, 421127, 395255, 395703	0.0222572	110	254	9	12429	3	6
GO:BP	GO:0006148	inosine catabolic process	101747367, 396025	0.0222572	2	254	2	12429	1	1
GO:BP	GO:0006149	deoxyinosine catabolic process	101747367, 396025	0.0222572	2	254	2	12429	1	1
GO:BP	GO:0090205	positive regulation of cholesterol metabolic process	428242, 418533, 396536	0.0230817	8	254	3	12429	1	2
GO:BP	GO:0150063	visual system development	395167, 396361, 395509, 396266, 418525, 419504, 395491, 395844, 423782, 395939, 374203, 768688, 100857896, 100858277, 395703	0.023839	271	254	15	12429	3	12
GO:BP	GO:0097485	neuron projection guidance	395101, 424248, 418525, 425805, 374109, 395293, 429021, 395997, 424552, 395703	0.024297	136	254	10	12429	8	2
GO:CC	GO:0098552	side of membrane	419280, 428315, 395509, 427225, 418533, 395324, 427215, 417241, 378932, 107054267, 421833, 771582, 421127	0.024538	265	231	13	12199	2	11
GO:CC	GO:0030016	myofibril	395599, 396032, 420190, 427215, 396176, 396227, 428768, 419664	0.024538	116	231	8	12199	7	1
GO:CC	GO:0031674	I band	420190, 427215, 396176, 396227, 428768, 419664	0.0257195	68	231	6	12199	6	0
GO:BP	GO:0046033	AMP metabolic process	419675, 101747367, 421833, 396025	0.0261916	19	254	4	12429	2	2
GO:CC	GO:0043292	contractile muscle fiber	395599, 396032, 420190, 427215, 396176, 396227, 428768, 419664	0.0265639	120	231	8	12199	7	1
GO:CC	GO:0030425	dendrite	395101, 374143, 395167, 101748816, 420567, 429077, 418525, 419719, 424433, 395997, 424017, 424188	0.0265639	239	231	12	12199	7	5
GO:CC	GO:0097447	dendritic tree	395101, 374143, 395167, 101748816, 420567, 429077, 418525, 419719, 424433, 395997, 424017, 424188	0.0265639	240	231	12	12199	7	5
GO:BP	GO:0048880	sensory system development	395167, 396361, 395509, 396266, 418525, 419504, 395491, 395844, 423782, 395939, 374203, 768688, 100857896, 100858277, 395703	0.0266439	275	254	15	12429	3	12
GO:BP	GO:0045229	external encapsulating structure organization	548626, 395532, 373996, 395509, 417147, 422672, 769592, 396243, 415515, 415818, 100858277, 374046	0.0270817	191	254	12	12429	1	11
GO:BP	GO:0030198	extracellular matrix organization	548626, 395532, 373996, 395509, 417147, 422672, 769592, 396243, 415515, 415818, 100858277, 374046	0.0270817	191	254	12	12429	1	11
GO:BP	GO:0033344	cholesterol efflux	373996, 428242, 418533, 396536, 404536	0.0277412	34	254	5	12429	3	2
GO:BP	GO:0043062	extracellular structure organization	548626, 395532, 373996, 395509, 417147, 422672, 769592, 396243, 415515, 415818, 100858277, 374046	0.0277412	192	254	12	12429	1	11
GO:BP	GO:0035113	embryonic appendage morphogenesis	396266, 373941, 395562, 770863, 395844, 374203, 395703, 373919	0.0298903	94	254	8	12429	1	7
GO:BP	GO:0090036	regulation of protein kinase C signaling	421634, 395562, 395703	0.0298903	9	254	3	12429	1	2
GO:BP	GO:0032371	regulation of sterol transport	373996, 428242, 418533, 396536, 404536	0.0298903	35	254	5	12429	3	2
GO:BP	GO:0032374	regulation of cholesterol transport	373996, 428242, 418533, 396536, 404536	0.0298903	35	254	5	12429	3	2
GO:BP	GO:0048701	embryonic cranial skeleton morphogenesis	395509, 373941, 395562, 395491, 373919	0.0298903	35	254	5	12429	0	5
GO:CC	GO:0009897	external side of plasma membrane	428315, 395509, 427225, 418533, 395324, 417241, 378932, 421833	0.0302435	124	231	8	12199	1	7
GO:MF	GO:0005102	signaling receptor binding	112530472, 395885, 396133, 373996, 396361, 395509, 418978, 424248, 418525, 415333, 395562, 431264, 429523, 100499189, 396536, 770104, 428413, 770850, 374109, 395293, 429021, 417241, 395097, 395941, 378932, 374117, 404747, 395451, 417534, 404536, 421127, 395255, 395703, 771511	0.0306064	824	267	34	12696	18	16
GO:MF	GO:0008233	peptidase activity	100858707, 419529, 101748816, 429071, 423946, 769592, 112532140, 421364, 427868, 395876, 423951, 421839, 769290, 395941, 107051636, 415515, 424280, 770454, 107054267, 419407, 416943, 693266, 100858277, 427507	0.0306064	497	267	24	12696	7	17
GO:BP	GO:0071363	cellular response to growth factor stimulus	373996, 395509, 417147, 100859365, 422672, 425805, 770863, 415533, 396243, 428413, 396227, 424315, 417241, 395941, 374203, 396025, 395255, 395703, 373919	0.0307932	407	254	19	12429	5	14
GO:BP	GO:0040017	positive regulation of locomotion	408043, 396133, 395532, 373996, 428315, 395509, 418978, 418525, 395324, 396445, 395491, 396227, 417241, 395941, 421127, 395255, 395703	0.0309174	344	254	17	12429	7	10
GO:BP	GO:0007423	sensory organ development	395167, 428197, 396361, 395509, 396266, 418525, 373941, 395491, 395844, 423782, 422849, 395939, 374203, 768688, 100857896, 100858277, 374046, 395703, 421718	0.0309683	408	254	19	12429	3	16
GO:BP	GO:0032640	tumor necrosis factor production	428863, 395491, 396227, 417241, 404536, 395703, 423272	0.0317185	74	254	7	12429	2	5
GO:BP	GO:0042060	wound healing	396133, 373996, 395509, 422672, 396445, 395876, 417241, 378932, 404747, 421127, 100858277, 395703, 769245	0.0317185	226	254	13	12429	6	7
GO:BP	GO:0050727	regulation of inflammatory response	428315, 416716, 100858651, 768673, 396536, 424315, 417241, 395941, 421833, 421127, 395703	0.0317185	171	254	11	12429	1	10
GO:BP	GO:0032680	regulation of tumor necrosis factor production	428863, 395491, 396227, 417241, 404536, 395703, 423272	0.0317185	74	254	7	12429	2	5
GO:BP	GO:0050793	regulation of developmental process	395101, 395167, 396133, 395532, 419280, 373996, 426544, 396361, 395509, 395678, 416716, 429077, 396266, 418525, 425805, 422740, 421364, 373941, 395324, 414745, 424433, 101749516, 395491, 431264, 396536, 101747832, 428413, 396227, 424315, 429021, 395097, 395941, 427790, 395939, 378932, 404747, 424017, 374203, 404536, 768688, 421127, 395573, 396025, 395255, 395703, 421718, 373919	0.0317985	1445	254	47	12429	22	25
GO:BP	GO:0061061	muscle structure development	373996, 395509, 395678, 396032, 396266, 420190, 395562, 414745, 396445, 395491, 396176, 396536, 395097, 427401, 427790, 374046, 395703, 421718	0.0317985	379	254	18	12429	10	8
GO:BP	GO:0071706	tumor necrosis factor superfamily cytokine production	428863, 395491, 396227, 417241, 404536, 395703, 423272	0.0325931	75	254	7	12429	2	5
GO:BP	GO:1903555	regulation of tumor necrosis factor superfamily cytokine production	428863, 395491, 396227, 417241, 404536, 395703, 423272	0.0325931	75	254	7	12429	2	5
GO:BP	GO:0035295	tube development	373996, 395509, 771930, 417147, 374185, 422672, 396266, 425805, 396501, 421364, 373941, 395562, 414745, 396445, 423668, 770863, 395844, 396536, 396227, 423782, 378932, 395573, 396025, 395255, 395703, 421718, 423272	0.0336329	689	254	27	12429	13	14
GO:BP	GO:0010171	body morphogenesis	395532, 395509, 395562, 770863, 415818	0.0336329	37	254	5	12429	0	5
GO:BP	GO:0010644	cell communication by electrical coupling	373996, 420397, 396501	0.0341311	10	254	3	12429	3	0
GO:BP	GO:0016264	gap junction assembly	373996, 396501, 768456	0.0341311	10	254	3	12429	2	1
GO:CC	GO:0030017	sarcomere	396032, 420190, 427215, 396176, 396227, 428768, 419664	0.0341515	100	231	7	12199	6	1
GO:BP	GO:0048514	blood vessel morphogenesis	373996, 395509, 422672, 425805, 396501, 421364, 373941, 395562, 414745, 396445, 423668, 396227, 423782, 378932, 396025, 395255, 395703, 421718	0.0353212	385	254	18	12429	8	10
GO:CC	GO:0045202	synapse	374143, 423385, 428197, 771393, 418525, 425805, 419504, 396501, 419719, 414745, 424287, 100858651, 420197, 770104, 426883, 423984, 420847, 378932, 404747, 395392, 424017, 419664, 395604, 424188, 395703	0.0356376	733	231	25	12199	14	11
GO:CC	GO:0044297	cell body	395101, 374143, 101748816, 429077, 418525, 414745, 424433, 395392, 424017, 424188	0.0360347	191	231	10	12199	7	3
GO:CC	GO:0062023	collagen-containing extracellular matrix	396538, 396133, 395532, 420706, 770863, 415533, 396243, 374046	0.0360347	131	231	8	12199	4	4
GO:CC	GO:0043025	neuronal cell body	395101, 374143, 101748816, 429077, 418525, 424433, 395392, 424017, 424188	0.0360347	160	231	9	12199	6	3
GO:MF	GO:0005509	calcium ion binding	121107687, 396538, 395167, 415972, 396032, 771560, 420731, 429806, 428140, 414745, 414845, 428871, 395876, 424315, 395293, 378932, 420556, 408048, 374169, 374203, 395565, 422263, 768688, 100857896	0.0366769	542	267	24	12696	9	15
GO:MF	GO:0034041	ABC-type sterol transporter activity	428242, 418533	0.0366769	2	267	2	12696	0	2
GO:MF	GO:0048018	receptor ligand activity	112530472, 396361, 418978, 415333, 395562, 100499189, 396536, 374109, 395097, 395941, 395451, 417534, 404536, 395255, 395703, 771511	0.0366769	289	267	16	12696	7	9
GO:MF	GO:0050483	IMP 5'-nucleotidase activity	419675, 421833	0.0366769	2	267	2	12696	1	1
GO:MF	GO:0030546	signaling receptor activator activity	112530472, 396361, 418978, 415333, 395562, 100499189, 396536, 374109, 395097, 395941, 395451, 417534, 404536, 395255, 395703, 771511	0.0366769	292	267	16	12696	7	9
GO:MF	GO:0008307	structural constituent of muscle	395599, 420190, 396176, 424552	0.0366769	15	267	4	12696	4	0
GO:BP	GO:0030335	positive regulation of cell migration	408043, 396133, 395532, 373996, 428315, 395509, 418978, 395324, 396445, 395491, 396227, 417241, 395941, 421127, 395255, 395703	0.03737	324	254	16	12429	6	10
GO:BP	GO:0070848	response to growth factor	373996, 395509, 417147, 100859365, 422672, 425805, 770863, 415533, 396243, 428413, 396227, 424315, 417241, 395941, 374203, 396025, 395255, 395703, 373919	0.03737	420	254	19	12429	5	14
GO:CC	GO:0098797	plasma membrane protein complex	374143, 395885, 373996, 430463, 420567, 420397, 396501, 414745, 427215, 768456, 424280, 378932, 374169, 771582, 428084	0.0380206	362	231	15	12199	10	5
GO:BP	GO:0048666	neuron development	395101, 395167, 396133, 777386, 422672, 424248, 418525, 425805, 419504, 421364, 373941, 419719, 414745, 101747832, 374109, 395293, 429021, 395997, 395939, 424017, 421127, 424552, 424188, 100857896, 395703, 420873	0.0382088	662	254	26	12429	14	12
GO:BP	GO:0060537	muscle tissue development	373996, 395509, 396032, 396266, 396501, 396445, 395491, 395844, 396176, 395097, 427401, 427790, 374046, 421718	0.0383226	266	254	14	12429	7	7
GO:BP	GO:0046054	dGMP metabolic process	419675, 101747367	0.0383226	3	254	2	12429	2	0
GO:BP	GO:0046059	dAMP catabolic process	419675, 101747367	0.0383226	3	254	2	12429	2	0
GO:BP	GO:0048165	fused antrum stage	548626, 424315	0.0383226	3	254	2	12429	0	2
GO:BP	GO:0046110	xanthine metabolic process	101747367, 396025	0.0383226	3	254	2	12429	1	1
GO:BP	GO:0071403	cellular response to high density lipoprotein particle stimulus	428242, 418533	0.0383226	3	254	2	12429	0	2
GO:BP	GO:0070887	cellular response to chemical stimulus	395101, 396538, 395532, 373996, 428315, 395509, 427225, 418978, 420872, 422672, 429077, 396266, 425805, 422013, 395324, 424433, 396445, 420088, 395491, 395844, 428871, 396243, 396227, 424315, 417241, 395097, 395941, 421061, 396257, 395340, 395218, 395451, 417534, 421127, 395255, 395703, 771511, 416094	0.0383226	1116	254	38	12429	13	25
GO:BP	GO:0046055	dGMP catabolic process	419675, 101747367	0.0383226	3	254	2	12429	2	0
GO:BP	GO:0043589	skin morphogenesis	395532, 395562, 396243	0.0383226	11	254	3	12429	0	3
GO:BP	GO:0032101	regulation of response to external stimulus	373996, 428315, 395509, 426274, 420872, 416716, 418525, 395324, 100858651, 768673, 396536, 396227, 424315, 417241, 395941, 421061, 421833, 421127, 100858277, 395255, 395703, 769245, 423272	0.0383226	560	254	23	12429	6	17
GO:BP	GO:0048736	appendage development	396266, 373941, 395562, 414745, 770863, 395844, 374203, 768688, 395703, 373919	0.0383226	152	254	10	12429	2	8
GO:BP	GO:0050919	negative chemotaxis	395101, 396536, 395293, 395703	0.0383226	23	254	4	12429	3	1
GO:BP	GO:0046102	inosine metabolic process	101747367, 396025	0.0383226	3	254	2	12429	1	1
GO:BP	GO:0022602	ovulation cycle process	548626, 396361, 395509, 424315	0.0383226	23	254	4	12429	0	4
GO:BP	GO:0048854	brain morphogenesis	414745, 404747, 424188, 395703	0.0383226	23	254	4	12429	2	2
GO:BP	GO:0007169	cell surface receptor protein tyrosine kinase signaling pathway	425524, 770521, 395509, 418978, 425805, 415533, 396227, 770850, 429021, 395097, 395997, 395941, 404536, 421127, 396025, 395255, 395703, 373919	0.0383226	390	254	18	12429	7	11
GO:BP	GO:0001654	eye development	395167, 396361, 395509, 396266, 418525, 395491, 395844, 423782, 395939, 374203, 768688, 100857896, 100858277, 395703	0.0394767	269	254	14	12429	3	11
GO:BP	GO:0030155	regulation of cell adhesion	417504, 418447, 396133, 395532, 373996, 428315, 427225, 422672, 418525, 422740, 395324, 414745, 396536, 395097, 404536, 421127, 100858277, 395703, 423272	0.0422195	431	254	19	12429	8	11
GO:BP	GO:0001706	endoderm formation	396133, 396361, 423890, 378932, 374046	0.0426812	41	254	5	12429	2	3
GO:BP	GO:0098742	cell-cell adhesion via plasma-membrane adhesion molecules	395167, 418525, 419719, 414745, 414845, 396536, 378932, 408048, 404536, 422263	0.0432404	157	254	10	12429	7	3
GO:BP	GO:0007369	gastrulation	396133, 396361, 423890, 395562, 396536, 378932, 404536, 374046, 395703	0.0435919	131	254	9	12429	4	5
GO:BP	GO:0048646	anatomical structure formation involved in morphogenesis	395167, 396133, 395532, 373996, 396361, 423890, 395509, 374185, 422672, 418525, 425805, 421364, 395562, 414745, 423668, 395491, 396176, 772279, 396227, 423984, 423782, 378932, 374203, 395255, 374046, 395703, 421718	0.0438616	714	254	27	12429	11	16
GO:BP	GO:2000147	positive regulation of cell motility	408043, 396133, 395532, 373996, 428315, 395509, 418978, 395324, 396445, 395491, 396227, 417241, 395941, 421127, 395255, 395703	0.0439875	336	254	16	12429	6	10
GO:BP	GO:0060759	regulation of response to cytokine stimulus	373996, 428863, 395324, 396536, 417241, 404536, 395703	0.0441902	83	254	7	12429	3	4
GO:BP	GO:0008284	positive regulation of cell population proliferation	408043, 396133, 419280, 395509, 427225, 418978, 425805, 421364, 373941, 395491, 395844, 422827, 428413, 417241, 395097, 421127, 395573, 395255, 395703, 421718, 373919	0.0444719	503	254	21	12429	5	16
GO:MF	GO:0048407	platelet-derived growth factor binding	395532, 395509, 396243	0.0445651	9	267	3	12696	0	3
GO:MF	GO:0030545	signaling receptor regulator activity	112530472, 396361, 418978, 415333, 395562, 100499189, 396536, 374109, 395097, 395941, 395451, 417534, 404536, 395255, 395703, 771511	0.0445651	303	267	16	12696	7	9
GO:CC	GO:0110165	cellular anatomical structure	395101, 374143, 427448, 419675, 121107687, 112530472, 395885, 421053, 396538, 425524, 395167, 417504, 423385, 418447, 419529, 396503, 548626, 101748816, 396133, 395599, 121113355, 424003, 395532, 419280, 110224124, 373996, 426544, 777386, 428315, 430463, 424811, 428197, 420706, 771393, 396361, 423890, 420567, 429348, 395509, 428699, 427225, 771930, 426274, 396223, 418978, 421641, 417147, 395678, …	0.0452855	11921	231	231	12199	90	141
GO:BP	GO:0031295	T cell costimulation	373996, 428315, 427225	0.045355	12	254	3	12429	1	2
GO:BP	GO:0031294	lymphocyte costimulation	373996, 428315, 427225	0.045355	12	254	3	12429	1	2
GO:BP	GO:0051797	regulation of hair follicle development	396361, 425805, 395703	0.045355	12	254	3	12429	1	2
GO:BP	GO:0048144	fibroblast proliferation	396133, 373996, 395509, 425805, 395255, 395703	0.045355	62	254	6	12429	4	2
GO:BP	GO:0050896	response to stimulus	395101, 427448, 395885, 421053, 396538, 425524, 770521, 418447, 548626, 396133, 421634, 395532, 419280, 373996, 428315, 396361, 423890, 417124, 395509, 427225, 426274, 418978, 417147, 420872, 395229, 396032, 100859365, 422672, 416716, 428242, 424248, 395618, 420397, 429077, 427638, 424010, 396266, 418525, 425805, 419504, 422740, 428071, 428863, 418533, 427494, 415333, 415616, 373941, 395562, 4220…	0.0462848	5212	254	130	12429	46	84
GO:BP	GO:0060325	face morphogenesis	395532, 395509, 395562, 415818	0.0488808	26	254	4	12429	0	4
GO:BP	GO:0048048	embryonic eye morphogenesis	396266, 395491, 374203, 395703	0.0488808	26	254	4	12429	1	3
GO:BP	GO:0007411	axon guidance	395101, 418525, 425805, 374109, 395293, 429021, 395997, 424552, 395703	0.0489075	135	254	9	12429	7	2
GO:CC	GO:0005922	connexin complex	420397, 396501, 428084	0.0493807	19	231	3	12199	2	1
GO:BP	GO:0001936	regulation of endothelial cell proliferation	373996, 425805, 421364, 395844, 396025, 395255, 395703	0.0502876	86	254	7	12429	3	4
GO:BP	GO:0032760	positive regulation of tumor necrosis factor production	428863, 395491, 396227, 417241, 395703	0.050447	44	254	5	12429	1	4
GO:BP	GO:0009628	response to abiotic stimulus	395532, 373996, 422672, 424248, 424010, 425805, 427494, 395562, 395324, 396445, 420088, 395491, 415487, 772279, 426883, 417241, 427790, 768456, 424188, 100857896, 395255, 374046, 428184	0.050447	582	254	23	12429	9	14
GO:BP	GO:0032642	regulation of chemokine production	395491, 417241, 404536, 395703, 423272	0.050447	44	254	5	12429	1	4
GO:BP	GO:0032602	chemokine production	395491, 417241, 404536, 395703, 423272	0.050447	44	254	5	12429	1	4
GO:BP	GO:0048762	mesenchymal cell differentiation	396133, 395532, 395562, 414745, 395491, 395844, 428413, 395573, 395703, 421718	0.050447	163	254	10	12429	3	7
GO:BP	GO:0001818	negative regulation of cytokine production	396133, 428315, 395562, 417869, 396536, 417241, 395941, 404536, 423272	0.050714	137	254	9	12429	3	6
GO:BP	GO:0048592	eye morphogenesis	395167, 396266, 418525, 395491, 395939, 374203, 100857896, 395703	0.050714	111	254	8	12429	3	5
GO:BP	GO:0000902	cell morphogenesis	395101, 395167, 396133, 419280, 777386, 424248, 418525, 425805, 422740, 419719, 414745, 101747832, 428413, 374109, 395293, 429021, 395997, 395941, 420847, 424552, 100857896, 395703, 420873	0.050714	584	254	23	12429	16	7
GO:BP	GO:0048589	developmental growth	548626, 396133, 424248, 396266, 418525, 395562, 395491, 101747832, 424315, 395293, 395097, 395939, 404747, 395573, 424188, 395703, 420873, 421718	0.0512065	412	254	18	12429	9	9
GO:BP	GO:0071300	cellular response to retinoic acid	429077, 424433, 395844, 421127	0.0514429	27	254	4	12429	2	2
GO:BP	GO:0042698	ovulation cycle	548626, 396361, 395509, 424315	0.0514429	27	254	4	12429	0	4
GO:CC	GO:0099080	supramolecular complex	396133, 395599, 121113355, 395532, 419280, 110224124, 396223, 395678, 396032, 121113354, 424010, 431299, 769139, 420190, 417869, 427215, 396176, 396243, 396227, 428768, 100858302, 374203, 419664, 420617, 374046, 100858555	0.0520909	809	231	26	12199	10	16
GO:BP	GO:0007601	visual perception	395532, 424248, 396501, 427494, 424188, 100857896, 374046	0.0527188	88	254	7	12429	2	5
GO:BP	GO:1903557	positive regulation of tumor necrosis factor superfamily cytokine production	428863, 395491, 396227, 417241, 395703	0.0528044	45	254	5	12429	1	4
GO:BP	GO:0009167	purine ribonucleoside monophosphate metabolic process	419675, 101747367, 421833, 396025	0.0538858	28	254	4	12429	2	2
GO:BP	GO:0006145	purine nucleobase catabolic process	101747367, 396025	0.0538858	4	254	2	12429	1	1
GO:BP	GO:0003008	system process	374143, 395599, 395532, 373996, 396361, 396032, 416716, 424248, 396501, 427494, 422013, 101749516, 100858651, 396536, 772279, 770104, 396243, 426883, 423782, 417241, 427790, 768456, 378932, 374117, 395340, 404536, 424188, 100857896, 374046, 421718, 769245, 771511, 423272	0.0538858	963	254	33	12429	15	18
GO:BP	GO:0050921	positive regulation of chemotaxis	428315, 395509, 418525, 396227, 395255, 395703	0.0538858	66	254	6	12429	3	3
GO:BP	GO:0090037	positive regulation of protein kinase C signaling	395562, 395703	0.0538858	4	254	2	12429	0	2
GO:BP	GO:0060353	regulation of cell adhesion molecule production	373996, 396536	0.0538858	4	254	2	12429	2	0
GO:BP	GO:0048145	regulation of fibroblast proliferation	396133, 373996, 395509, 425805, 395703	0.0538858	46	254	5	12429	3	2
GO:BP	GO:0046124	purine deoxyribonucleoside catabolic process	101747367, 396025	0.0538858	4	254	2	12429	1	1
GO:BP	GO:0009172	purine deoxyribonucleoside monophosphate catabolic process	419675, 101747367	0.0538858	4	254	2	12429	2	0
GO:BP	GO:0061643	chemorepulsion of axon	395101, 395703	0.0538858	4	254	2	12429	1	1
GO:BP	GO:0060028	convergent extension involved in axis elongation	395562, 395703	0.0538858	4	254	2	12429	0	2
GO:BP	GO:0001704	formation of primary germ layer	396133, 396361, 423890, 395562, 378932, 374046, 395703	0.0538858	89	254	7	12429	2	5
GO:BP	GO:1990138	neuron projection extension	396133, 424248, 418525, 101747832, 395293, 395703, 420873	0.0538858	90	254	7	12429	6	1
GO:BP	GO:0002118	aggressive behavior	419719, 427207	0.0538858	4	254	2	12429	0	2
GO:BP	GO:0038159	C-X-C chemokine receptor CXCR4 signaling pathway	395324, 421127	0.0538858	4	254	2	12429	0	2
GO:BP	GO:0051799	negative regulation of hair follicle development	396361, 425805	0.0538858	4	254	2	12429	1	1
GO:BP	GO:0021756	striatum development	396361, 396266, 768456	0.0561706	14	254	3	12429	1	2
GO:BP	GO:0045940	positive regulation of steroid metabolic process	428242, 418533, 396536	0.0561706	14	254	3	12429	1	2
GO:BP	GO:0046128	purine ribonucleoside metabolic process	101747367, 421833, 396025	0.0561706	14	254	3	12429	1	2
GO:BP	GO:0032370	positive regulation of lipid transport	373996, 428242, 418533, 396536, 404536	0.0561706	47	254	5	12429	3	2
GO:BP	GO:0045596	negative regulation of cell differentiation	373996, 426544, 395678, 396266, 101749516, 395491, 431264, 396536, 428413, 424315, 395097, 427790, 404536, 421127, 396025, 395703, 421718	0.0561706	388	254	17	12429	6	11
GO:BP	GO:0001501	skeletal system development	429071, 395532, 395509, 396266, 425096, 373941, 777548, 395562, 414745, 395491, 396243, 422849, 374203, 374046, 395703, 373919	0.0571881	356	254	16	12429	5	11
GO:BP	GO:0031175	neuron projection development	395101, 395167, 396133, 777386, 422672, 424248, 418525, 425805, 421364, 373941, 419719, 414745, 101747832, 374109, 395293, 429021, 395997, 424017, 421127, 424552, 395703, 420873	0.0571881	562	254	22	12429	14	8
GO:BP	GO:0098657	import into cell	548626, 419280, 373996, 427494, 770863, 396536, 772279, 770104, 428635, 417241, 421061, 404747, 395392, 424017, 378789, 404536, 395703, 428184, 771511	0.0580894	458	254	19	12429	7	12
GO:CC	GO:0001527	microfibril	374203, 100858555	0.0581016	7	231	2	12199	0	2
GO:CC	GO:0097517	contractile actin filament bundle	396445, 427215, 396176, 428768	0.0581016	41	231	4	12199	4	0
GO:CC	GO:0001725	stress fiber	396445, 427215, 396176, 428768	0.0581016	41	231	4	12199	4	0
GO:CC	GO:0005581	collagen trimer	395532, 396243, 374046	0.0581016	21	231	3	12199	0	3
GO:CC	GO:0016020	membrane	395101, 374143, 427448, 395885, 425524, 395167, 419529, 101748816, 396133, 395599, 424003, 419280, 373996, 428315, 430463, 424811, 771393, 420567, 429348, 395509, 427225, 771930, 426274, 396223, 418978, 421720, 428242, 424248, 395618, 404229, 420397, 100859439, 421055, 418525, 423896, 425805, 422740, 428071, 417881, 771428, 396501, 418533, 427494, 415616, 420190, 422013, 419719, 395324, 414745, 7…	0.0581016	5127	231	116	12199	50	66
GO:CC	GO:0045111	intermediate filament cytoskeleton	395599, 121113355, 110224124, 396223, 121113354, 431299, 769139, 415703, 100858302, 419664	0.0581016	212	231	10	12199	2	8
GO:BP	GO:0061564	axon development	395101, 396133, 777386, 424248, 418525, 425805, 421364, 414745, 374109, 395293, 429021, 395997, 424552, 395703	0.0594963	293	254	14	12429	11	3
GO:BP	GO:0009617	response to bacterium	373996, 428315, 427225, 420872, 423668, 770863, 417241, 421061, 374117, 421127, 395255, 395703, 423272	0.0600216	262	254	13	12429	2	11
GO:MF	GO:0042056	chemoattractant activity	395562, 395941, 395255, 395703	0.0602698	22	267	4	12696	1	3
GO:BP	GO:0030326	embryonic limb morphogenesis	396266, 373941, 770863, 395844, 374203, 395703, 373919	0.0606448	93	254	7	12429	1	6
GO:BP	GO:0007409	axonogenesis	395101, 396133, 777386, 424248, 418525, 425805, 414745, 374109, 395293, 429021, 395997, 424552, 395703	0.0613158	263	254	13	12429	11	2
GO:BP	GO:0050877	nervous system process	374143, 395599, 395532, 396032, 416716, 424248, 396501, 427494, 422013, 101749516, 100858651, 772279, 770104, 426883, 768456, 378932, 395340, 424188, 100857896, 374046, 769245, 771511	0.062405	569	254	22	12429	11	11
GO:BP	GO:0048146	positive regulation of fibroblast proliferation	396133, 395509, 425805, 395703	0.062405	30	254	4	12429	2	2
GO:BP	GO:0035107	appendage morphogenesis	396266, 373941, 395562, 770863, 395844, 374203, 395703, 373919	0.062405	119	254	8	12429	1	7
GO:BP	GO:0010543	regulation of platelet activation	395509, 417241, 421127, 100858277	0.062405	30	254	4	12429	0	4
GO:BP	GO:0055123	digestive system development	395509, 396266, 395562, 395844, 395097, 395573, 395703	0.062405	94	254	7	12429	2	5
GO:CC	GO:0005882	intermediate filament	395599, 121113355, 110224124, 396223, 121113354, 431299, 769139, 100858302, 419664	0.0627494	183	231	9	12199	2	7
GO:BP	GO:0051093	negative regulation of developmental process	395167, 373996, 426544, 396361, 395678, 396266, 425805, 101749516, 395491, 431264, 396536, 428413, 424315, 395097, 427790, 404747, 404536, 421127, 396025, 395703, 421718	0.0629584	534	254	21	12429	9	12
GO:BP	GO:0001649	osteoblast differentiation	395532, 395562, 395491, 428413, 424315, 395097, 374203, 768688, 373919	0.0629584	147	254	9	12429	0	9
GO:BP	GO:0007154	cell communication	395101, 374143, 427448, 395885, 421053, 396538, 425524, 770521, 423385, 418447, 396133, 421634, 395532, 419280, 373996, 428315, 396361, 423890, 395509, 427225, 426274, 418978, 417147, 420872, 395229, 100859365, 422672, 395618, 420397, 396266, 418525, 425805, 422740, 428071, 428863, 396501, 427494, 415333, 415616, 373941, 395562, 422013, 395324, 414745, 101749516, 770863, 422171, 395491, 395844, 4…	0.0629584	3924	254	101	12429	36	65
GO:BP	GO:0030100	regulation of endocytosis	548626, 419280, 373996, 770863, 396536, 428635, 424017, 404536, 395703	0.0629584	147	254	9	12429	3	6
GO:BP	GO:0050865	regulation of cell activation	418447, 396133, 373996, 428315, 395509, 427225, 416716, 422827, 417241, 395097, 421127, 100858277, 395703, 423272	0.0629584	297	254	14	12429	3	11
GO:BP	GO:0040007	growth	548626, 396133, 396361, 424248, 396266, 418525, 395562, 770863, 395491, 101747832, 424315, 395293, 395097, 395939, 404747, 395218, 395573, 424188, 395703, 420873, 421718	0.0637021	536	254	21	12429	9	12
GO:BP	GO:0050953	sensory perception of light stimulus	395532, 424248, 396501, 427494, 424188, 100857896, 374046	0.0637021	95	254	7	12429	2	5
GO:BP	GO:0048812	neuron projection morphogenesis	395101, 396133, 777386, 424248, 418525, 425805, 419719, 414745, 101747832, 374109, 395293, 429021, 395997, 424552, 395703, 420873	0.0643798	364	254	16	12429	13	3
GO:BP	GO:0060323	head morphogenesis	395532, 395509, 395562, 415818	0.0644514	31	254	4	12429	0	4
GO:BP	GO:0060760	positive regulation of response to cytokine stimulus	428863, 395324, 417241, 395703	0.0644514	31	254	4	12429	0	4
GO:BP	GO:0038084	vascular endothelial growth factor signaling pathway	395509, 396227, 396025, 395255	0.0644514	31	254	4	12429	2	2
GO:BP	GO:0061383	trabecula morphogenesis	395532, 423984, 374203, 421718	0.0644514	31	254	4	12429	0	4
GO:BP	GO:0032722	positive regulation of chemokine production	395491, 417241, 404536, 395703	0.0644514	31	254	4	12429	1	3
GO:BP	GO:0009126	purine nucleoside monophosphate metabolic process	419675, 101747367, 421833, 396025	0.0644514	31	254	4	12429	2	2
GO:BP	GO:0048546	digestive tract morphogenesis	395509, 395562, 395573, 395703	0.0644514	31	254	4	12429	1	3
GO:CC	GO:0043034	costamere	395599, 427215	0.066408	8	231	2	12199	2	0
GO:CC	GO:0098590	plasma membrane region	374143, 395885, 396133, 419280, 373996, 420567, 422740, 422013, 414745, 396445, 428871, 772279, 423984, 768456, 378932, 424017, 378789, 395604, 424188, 769245	0.066408	597	231	20	12199	11	9
GO:CC	GO:0030314	junctional membrane complex	107054877, 420190	0.066408	8	231	2	12199	2	0
GO:CC	GO:0036477	somatodendritic compartment	395101, 374143, 395167, 101748816, 420567, 429077, 418525, 419719, 424433, 395997, 395392, 424017, 424188	0.066408	326	231	13	12199	8	5
GO:CC	GO:0043005	neuron projection	395101, 374143, 395167, 101748816, 771393, 420567, 429077, 418525, 415333, 419719, 414745, 424433, 772279, 395997, 422563, 768456, 404747, 395392, 424017, 424188	0.066408	597	231	20	12199	12	8
GO:BP	GO:0048585	negative regulation of response to stimulus	373996, 423890, 395509, 417147, 100859365, 416716, 425805, 422740, 395562, 414745, 770863, 395491, 415533, 396536, 772279, 428413, 396227, 424315, 417241, 395941, 421833, 374203, 395218, 404536, 421127, 395573, 100858277, 396025, 395703, 421718, 373919, 769245, 423272	0.0675568	992	254	33	12429	10	23
GO:BP	GO:0090101	negative regulation of transmembrane receptor protein serine/threonine kinase signaling pathway	417147, 100859365, 415533, 428413, 424315, 374203, 395703	0.0678613	97	254	7	12429	1	6
GO:BP	GO:0060352	cell adhesion molecule production	373996, 396536	0.0688641	5	254	2	12429	2	0
GO:BP	GO:0031953	negative regulation of protein autophosphorylation	373996, 404536	0.0688641	5	254	2	12429	2	0
GO:BP	GO:0033700	phospholipid efflux	418533, 396536	0.0688641	5	254	2	12429	1	1
GO:BP	GO:0072102	glomerulus morphogenesis	395509, 419719	0.0688641	5	254	2	12429	0	2
GO:BP	GO:0046040	IMP metabolic process	419675, 101747367, 396025	0.0688641	16	254	3	12429	2	1
GO:BP	GO:0046100	hypoxanthine metabolic process	101747367, 396025	0.0688641	5	254	2	12429	1	1
GO:BP	GO:0046122	purine deoxyribonucleoside metabolic process	101747367, 396025	0.0688641	5	254	2	12429	1	1
GO:BP	GO:0046130	purine ribonucleoside catabolic process	101747367, 396025	0.0688641	5	254	2	12429	1	1
GO:BP	GO:0051930	regulation of sensory perception of pain	101749516, 771511	0.0688641	5	254	2	12429	1	1
GO:BP	GO:0051931	regulation of sensory perception	101749516, 771511	0.0688641	5	254	2	12429	1	1
GO:BP	GO:0060173	limb development	396266, 373941, 414745, 770863, 395844, 374203, 768688, 395703, 373919	0.0688641	151	254	9	12429	2	7
GO:BP	GO:1902284	neuron projection extension involved in neuron projection guidance	418525, 395293, 395703	0.0688641	16	254	3	12429	2	1
GO:BP	GO:0048846	axon extension involved in axon guidance	418525, 395293, 395703	0.0688641	16	254	3	12429	2	1
GO:CC	GO:0042641	actomyosin	396445, 427215, 396176, 428768	0.0691003	45	231	4	12199	4	0
GO:BP	GO:0007600	sensory perception	374143, 395532, 424248, 396501, 427494, 422013, 101749516, 772279, 426883, 424188, 100857896, 374046, 771511	0.0695723	273	254	13	12429	6	7
GO:BP	GO:0048667	cell morphogenesis involved in neuron differentiation	395101, 395167, 396133, 777386, 424248, 418525, 425805, 414745, 374109, 395293, 429021, 395997, 424552, 100857896, 395703	0.0695723	338	254	15	12429	12	3
GO:BP	GO:0022407	regulation of cell-cell adhesion	418447, 373996, 428315, 427225, 414745, 396536, 395097, 404536, 421127, 100858277, 395703, 423272	0.0703447	242	254	12	12429	5	7
GO:BP	GO:0048584	positive regulation of response to stimulus	427448, 425524, 396133, 421634, 395532, 373996, 428315, 396361, 395509, 426274, 418978, 420872, 418525, 425805, 419504, 428863, 373941, 395562, 395324, 414745, 396445, 770863, 100858651, 395876, 396536, 422827, 428413, 396227, 417241, 395097, 395941, 421061, 101748451, 417534, 404536, 421127, 396025, 395255, 395703, 416094	0.0705822	1280	254	40	12429	12	28
GO:BP	GO:0051240	positive regulation of multicellular organismal process	396133, 395532, 373996, 428315, 396361, 427225, 416716, 418525, 425805, 428863, 421364, 395562, 395324, 395491, 422827, 428413, 396227, 417241, 395097, 395941, 427790, 395939, 378932, 374203, 404536, 395573, 395255, 395703, 421718, 373919	0.0705822	884	254	30	12429	10	20
GO:MF	GO:0046872	metal ion binding	419675, 770718, 121107687, 396538, 100858707, 395979, 395167, 395532, 420706, 417124, 415972, 396032, 426932, 771560, 396266, 769592, 112532140, 121109412, 420731, 429806, 428140, 422752, 414745, 427868, 414845, 428871, 395876, 395657, 396176, 423951, 427538, 424315, 423984, 395293, 429021, 770705, 107051636, 378932, 420556, 423628, 107054267, 419407, 396257, 404747, 429152, 408048, 421833, 37416…	0.0707456	1956	267	60	12696	25	35
GO:BP	GO:0090287	regulation of cellular response to growth factor stimulus	417147, 100859365, 425805, 770863, 415533, 428413, 424315, 374203, 396025, 395703, 373919	0.0711378	212	254	11	12429	2	9
GO:BP	GO:0048568	embryonic organ development	395509, 396266, 425096, 373941, 777548, 395562, 395491, 395844, 395097, 374203, 374046, 395703, 421718, 373919	0.0715954	307	254	14	12429	3	11
GO:BP	GO:0030857	negative regulation of epithelial cell differentiation	373996, 431264, 396536, 396025	0.0716807	33	254	4	12429	2	2
GO:BP	GO:0048639	positive regulation of developmental growth	396133, 418525, 395491, 101747832, 395097, 395939, 421718	0.0716807	100	254	7	12429	3	4
GO:BP	GO:0120039	plasma membrane bounded cell projection morphogenesis	395101, 396133, 777386, 424248, 418525, 425805, 419719, 414745, 101747832, 374109, 395293, 429021, 395997, 424552, 395703, 420873	0.0716807	374	254	16	12429	13	3
GO:BP	GO:0006909	phagocytosis	548626, 419280, 396536, 417241, 421061, 404536, 771511	0.0716807	100	254	7	12429	3	4
GO:BP	GO:0048858	cell projection morphogenesis	395101, 396133, 777386, 424248, 418525, 425805, 419719, 414745, 101747832, 374109, 395293, 429021, 395997, 424552, 395703, 420873	0.0727406	375	254	16	12429	13	3
GO:BP	GO:0014706	striated muscle tissue development	373996, 395509, 396032, 396266, 396501, 395491, 395844, 395097, 427401, 427790, 374046, 421718	0.0737794	245	254	12	12429	5	7
GO:BP	GO:0048729	tissue morphogenesis	396361, 374185, 396032, 425805, 395562, 414745, 396445, 770863, 395844, 395941, 378932, 396257, 395573, 427207, 374046, 395703, 421718	0.0737794	410	254	17	12429	6	11
GO:BP	GO:0035239	tube morphogenesis	373996, 395509, 374185, 422672, 425805, 396501, 421364, 373941, 395562, 414745, 396445, 423668, 770863, 396227, 423782, 378932, 395573, 396025, 395255, 395703, 421718	0.0742999	552	254	21	12429	10	11
GO:BP	GO:0071402	cellular response to lipoprotein particle stimulus	428242, 418533, 417241	0.0743488	17	254	3	12429	0	3
GO:CC	GO:0005921	gap junction	420397, 396501, 428084	0.0754902	25	231	3	12199	2	1
GO:BP	GO:0007229	integrin-mediated signaling pathway	427448, 396133, 396536, 378932, 420067	0.0764798	54	254	5	12429	3	2
GO:BP	GO:0001959	regulation of cytokine-mediated signaling pathway	373996, 428863, 395324, 396536, 404536, 395703	0.0770765	77	254	6	12429	3	3
GO:BP	GO:0048738	cardiac muscle tissue development	395509, 396032, 396266, 396501, 395844, 427790, 374046, 421718	0.0785213	129	254	8	12429	3	5
GO:BP	GO:0048583	regulation of response to stimulus	427448, 425524, 396133, 421634, 395532, 373996, 428315, 396361, 423890, 395509, 426274, 418978, 417147, 420872, 396032, 100859365, 416716, 395618, 418525, 425805, 419504, 422740, 428863, 373941, 395562, 395324, 414745, 396445, 770863, 100858651, 395491, 395876, 415533, 768673, 396536, 422827, 772279, 428413, 396227, 424315, 429021, 417241, 395097, 395941, 421061, 101748451, 421833, 374203, 395218…	0.0795453	2266	254	63	12429	17	46
GO:BP	GO:0031016	pancreas development	418447, 414745, 395844, 395097, 395703	0.0809787	55	254	5	12429	2	3
GO:BP	GO:1904888	cranial skeletal system development	395509, 373941, 395562, 395491, 373919	0.0809787	55	254	5	12429	0	5
GO:CC	GO:0032432	actin filament bundle	396445, 427215, 396176, 428768	0.0829829	48	231	4	12199	4	0
GO:BP	GO:0072201	negative regulation of mesenchymal cell proliferation	395562, 395703	0.0836665	6	254	2	12429	0	2
GO:BP	GO:0046085	adenosine metabolic process	101747367, 421833	0.0836665	6	254	2	12429	1	1
GO:BP	GO:0035442	dipeptide transmembrane transport	396257, 378789	0.0836665	6	254	2	12429	0	2
GO:BP	GO:0034115	negative regulation of heterotypic cell-cell adhesion	396536, 404536	0.0836665	6	254	2	12429	2	0
GO:BP	GO:0070587	regulation of cell-cell adhesion involved in gastrulation	396536, 404536	0.0836665	6	254	2	12429	2	0
GO:BP	GO:0030325	adrenal gland development	395509, 395562, 396536	0.0836665	18	254	3	12429	1	2
GO:BP	GO:0038007	netrin-activated signaling pathway	395101, 418525	0.0836665	6	254	2	12429	2	0
GO:BP	GO:0042476	odontogenesis	396361, 395509, 425805, 772279, 373919	0.0836665	56	254	5	12429	1	4
GO:BP	GO:0086064	cell communication by electrical coupling involved in cardiac conduction	373996, 396501	0.0836665	6	254	2	12429	2	0
GO:BP	GO:2001015	negative regulation of skeletal muscle cell differentiation	395491, 427790	0.0836665	6	254	2	12429	1	1
GO:BP	GO:0072001	renal system development	395509, 374185, 396266, 395562, 419719, 770863, 395844, 427790, 427207, 395703, 423272	0.0836665	221	254	11	12429	3	8
GO:BP	GO:0097104	postsynaptic membrane assembly	414745, 770104	0.0836665	6	254	2	12429	2	0
GO:BP	GO:0042938	dipeptide transport	396257, 378789	0.0836665	6	254	2	12429	0	2
GO:BP	GO:0046113	nucleobase catabolic process	101747367, 396025	0.0836665	6	254	2	12429	1	1
GO:BP	GO:0042278	purine nucleoside metabolic process	101747367, 421833, 396025	0.0836665	18	254	3	12429	1	2
GO:BP	GO:0046121	deoxyribonucleoside catabolic process	101747367, 396025	0.0836665	6	254	2	12429	1	1
GO:BP	GO:0045602	negative regulation of endothelial cell differentiation	431264, 396025	0.0836665	6	254	2	12429	0	2
GO:BP	GO:0001547	antral ovarian follicle growth	548626, 424315	0.0836665	6	254	2	12429	0	2
GO:BP	GO:0106120	positive regulation of sterol biosynthetic process	428242, 418533	0.0836665	6	254	2	12429	0	2
GO:BP	GO:0045542	positive regulation of cholesterol biosynthetic process	428242, 418533	0.0836665	6	254	2	12429	0	2
GO:BP	GO:0023052	signaling	395101, 427448, 395885, 421053, 396538, 425524, 770521, 423385, 418447, 396133, 421634, 395532, 419280, 373996, 428315, 396361, 423890, 395509, 427225, 426274, 418978, 417147, 420872, 395229, 100859365, 422672, 395618, 420397, 396266, 418525, 425805, 422740, 428071, 428863, 396501, 427494, 415333, 415616, 373941, 395562, 422013, 395324, 414745, 101749516, 770863, 422171, 395491, 395844, 431264, 4…	0.0836665	3899	254	99	12429	34	65
GO:BP	GO:0060346	bone trabecula formation	395532, 374203	0.0836665	6	254	2	12429	0	2
GO:BP	GO:0009155	purine deoxyribonucleotide catabolic process	419675, 101747367	0.0836665	6	254	2	12429	2	0
GO:BP	GO:0031214	biomineral tissue development	395562, 770863, 395491, 396243, 374203, 421718, 373919	0.0836665	105	254	7	12429	0	7
GO:MF	GO:0004181	metallocarboxypeptidase activity	100858707, 421364, 423951, 427507	0.0839657	25	267	4	12696	0	4
GO:MF	GO:0042802	identical protein binding	770521, 548626, 396133, 395532, 373996, 428197, 396361, 395509, 771930, 395678, 396032, 426932, 416716, 428242, 427638, 424010, 100859439, 420731, 418533, 422752, 414745, 395491, 423183, 396536, 422827, 427908, 396243, 396227, 426883, 423984, 417241, 395729, 395941, 395358, 420847, 423628, 374117, 421833, 395218, 404536, 395573, 396025, 395255, 421718	0.0839657	1340	267	44	12696	16	28
GO:BP	GO:0010463	mesenchymal cell proliferation	373941, 395562, 770863, 395703	0.0840069	36	254	4	12429	0	4
GO:BP	GO:0008285	negative regulation of cell population proliferation	373996, 396361, 396266, 425805, 422740, 395562, 770863, 395844, 427790, 420418, 404536, 421127, 396025, 395703, 769245, 423272	0.0840069	387	254	16	12429	7	9
GO:BP	GO:0035987	endodermal cell differentiation	396133, 396361, 378932, 374046	0.0840069	36	254	4	12429	2	2
GO:BP	GO:0048675	axon extension	396133, 424248, 418525, 395293, 395703	0.084196	57	254	5	12429	4	1
GO:BP	GO:0007610	behavior	374143, 418525, 422013, 419719, 101749516, 100858651, 772279, 770104, 426883, 768456, 378932, 404747, 395392, 395340, 424188, 427207	0.0853961	388	254	16	12429	9	7
GO:BP	GO:0072089	stem cell proliferation	396266, 373941, 395562, 422563, 395703, 373919	0.0855599	81	254	6	12429	2	4
GO:BP	GO:0007043	cell-cell junction assembly	373996, 396501, 395562, 414745, 768456, 769245	0.0855599	81	254	6	12429	4	2
GO:BP	GO:0001503	ossification	395532, 395562, 770863, 395491, 396243, 428413, 424315, 395097, 374203, 768688, 395703, 373919	0.0856477	255	254	12	12429	0	12
GO:BP	GO:0007156	homophilic cell adhesion via plasma membrane adhesion molecules	395167, 418525, 419719, 414745, 414845, 408048, 422263	0.085798	107	254	7	12429	4	3
GO:BP	GO:0009119	ribonucleoside metabolic process	101747367, 421833, 396025	0.085798	19	254	3	12429	1	2
GO:BP	GO:0090181	regulation of cholesterol metabolic process	428242, 418533, 396536	0.085798	19	254	3	12429	1	2
GO:BP	GO:0043065	positive regulation of apoptotic process	395101, 373996, 396361, 424010, 396266, 425805, 422740, 395562, 395844, 417241, 404536, 421127, 395703	0.085798	288	254	13	12429	7	6
GO:BP	GO:0048562	embryonic organ morphogenesis	395509, 396266, 425096, 373941, 777548, 395562, 395491, 374203, 374046, 395703, 373919	0.085798	224	254	11	12429	3	8
GO:BP	GO:0070528	protein kinase C signaling	421634, 395562, 395703	0.085798	19	254	3	12429	1	2
GO:BP	GO:0042634	regulation of hair cycle	396361, 425805, 395703	0.085798	19	254	3	12429	1	2
GO:BP	GO:0030512	negative regulation of transforming growth factor beta receptor signaling pathway	417147, 100859365, 415533, 428413, 374203	0.0859953	58	254	5	12429	1	4
GO:BP	GO:0009967	positive regulation of signal transduction	425524, 396133, 421634, 395532, 373996, 428315, 396361, 395509, 418978, 420872, 425805, 428863, 373941, 395562, 395324, 414745, 770863, 395876, 396536, 428413, 417241, 395097, 395941, 101748451, 417534, 404536, 421127, 396025, 395703, 416094	0.0859953	912	254	30	12429	8	22
GO:BP	GO:0009790	embryo development	396133, 395532, 396361, 423890, 395509, 374185, 396266, 425096, 373941, 777548, 395562, 414745, 770863, 395491, 395844, 396536, 395097, 378932, 374203, 404536, 395573, 374046, 395703, 421718, 373919	0.0859953	719	254	25	12429	10	15
GO:BP	GO:0009611	response to wounding	396133, 373996, 395509, 422672, 396445, 395876, 417241, 378932, 404747, 421127, 100858277, 395703, 769245	0.0859953	289	254	13	12429	6	7
GO:BP	GO:0060322	head development	395101, 395532, 777386, 396361, 395509, 422672, 396266, 395562, 419719, 395324, 414745, 395844, 395293, 768456, 404747, 415818, 424188, 395703	0.086149	461	254	18	12429	6	12
GO:BP	GO:0141091	transforming growth factor beta receptor superfamily signaling pathway	396361, 417147, 100859365, 770863, 415533, 396243, 428413, 424315, 374203, 395703, 373919	0.0861917	225	254	11	12429	1	10
GO:BP	GO:0007162	negative regulation of cell adhesion	418447, 395532, 418525, 422740, 414745, 396536, 404536, 100858277, 423272	0.0888925	165	254	9	12429	6	3
GO:BP	GO:0048468	cell development	395101, 395167, 548626, 396133, 777386, 428315, 396361, 395509, 374185, 422672, 424248, 396266, 418525, 425805, 419504, 396501, 421364, 373941, 419719, 414745, 101749516, 770863, 395844, 431264, 396176, 101747832, 424315, 374109, 395293, 429021, 417241, 395997, 427401, 395939, 693266, 424017, 404536, 421127, 424552, 395573, 424188, 100857896, 374046, 395703, 420873, 421718, 373919	0.0896218	1610	254	47	12429	21	26
GO:BP	GO:0050866	negative regulation of cell activation	418447, 396133, 395509, 416716, 421127, 100858277, 423272	0.0898436	109	254	7	12429	2	5
GO:BP	GO:1905954	positive regulation of lipid localization	373996, 428242, 418533, 396536, 404536	0.0898436	59	254	5	12429	3	2
GO:BP	GO:0002688	regulation of leukocyte chemotaxis	428315, 424315, 421127, 395255, 395703	0.0898436	59	254	5	12429	1	4
GO:BP	GO:0032731	positive regulation of interleukin-1 beta production	396227, 417241, 395703	0.0919932	20	254	3	12429	1	2
GO:BP	GO:0141124	intracellular signaling cassette	425524, 396133, 373996, 428315, 396361, 423890, 395509, 418978, 100859365, 422672, 425805, 422740, 428863, 395324, 414745, 395491, 415533, 396536, 772279, 396243, 396227, 429021, 417241, 395097, 395941, 420847, 101748451, 395218, 417534, 404536, 421127, 396025, 395703, 373919	0.0919932	1079	254	34	12429	12	22
GO:BP	GO:0007517	muscle organ development	373996, 396032, 420190, 396445, 395491, 395097, 427401, 427790, 374046, 421718	0.0919932	197	254	10	12429	5	5
GO:BP	GO:0060071	Wnt signaling pathway, planar cell polarity pathway	395562, 770863, 395703	0.0919932	20	254	3	12429	0	3
GO:BP	GO:0003283	atrial septum development	395562, 395703, 421718	0.0919932	20	254	3	12429	0	3
GO:BP	GO:0070098	chemokine-mediated signaling pathway	428315, 395324, 417534, 421127	0.0919932	38	254	4	12429	0	4
GO:BP	GO:0009268	response to pH	420088, 426883, 428184	0.0919932	20	254	3	12429	1	2
GO:BP	GO:0060560	developmental growth involved in morphogenesis	396133, 424248, 418525, 395562, 101747832, 395293, 395703, 420873	0.0919932	138	254	8	12429	6	2
GO:BP	GO:0030595	leukocyte chemotaxis	428315, 424315, 417534, 421127, 395255, 395703, 771511	0.0919932	110	254	7	12429	2	5
GO:BP	GO:0021544	subpallium development	396361, 396266, 768456	0.0919932	20	254	3	12429	1	2
GO:BP	GO:0007416	synapse assembly	423385, 418525, 419719, 414745, 770104, 424017, 395703	0.0919932	110	254	7	12429	3	4
GO:MF	GO:0043169	cation binding	419675, 770718, 121107687, 396538, 100858707, 395979, 395167, 395532, 420706, 417124, 415972, 396032, 426932, 771560, 396266, 769592, 112532140, 121109412, 420731, 429806, 428140, 422752, 414745, 427868, 414845, 428871, 395876, 395657, 396176, 423951, 427538, 424315, 423984, 395293, 429021, 770705, 107051636, 378932, 420556, 423628, 107054267, 419407, 396257, 374117, 404747, 429152, 408048, 42183…	0.092297	2036	267	61	12696	25	36
GO:CC	GO:0071746	IgA immunoglobulin complex, circulating	374117	0.0927306	1	231	1	12199	0	1
GO:CC	GO:0071752	secretory dimeric IgA immunoglobulin complex	374117	0.0927306	1	231	1	12199	0	1
GO:CC	GO:0014701	junctional sarcoplasmic reticulum membrane	420190	0.0927306	1	231	1	12199	1	0
GO:CC	GO:0043509	activin A complex	396361	0.0927306	1	231	1	12199	0	1
GO:CC	GO:0071754	IgM immunoglobulin complex, circulating	374117	0.0927306	1	231	1	12199	0	1
GO:CC	GO:0005914	spot adherens junction	427215	0.0927306	1	231	1	12199	1	0
GO:CC	GO:0048180	activin complex	396361	0.0927306	1	231	1	12199	0	1
GO:CC	GO:0071748	monomeric IgA immunoglobulin complex	374117	0.0927306	1	231	1	12199	0	1
GO:CC	GO:0071750	dimeric IgA immunoglobulin complex	374117	0.0927306	1	231	1	12199	0	1
GO:CC	GO:0071751	secretory IgA immunoglobulin complex	374117	0.0927306	1	231	1	12199	0	1
GO:CC	GO:0071756	pentameric IgM immunoglobulin complex	374117	0.0927306	1	231	1	12199	0	1
GO:CC	GO:0097441	basal dendrite	424188	0.0927306	1	231	1	12199	0	1
GO:CC	GO:0042571	immunoglobulin complex, circulating	374117	0.0927306	1	231	1	12199	0	1
GO:CC	GO:0005592	collagen type XI trimer	374046	0.0927306	1	231	1	12199	0	1
GO:CC	GO:0071745	IgA immunoglobulin complex	374117	0.0927306	1	231	1	12199	0	1
GO:CC	GO:0071749	polymeric IgA immunoglobulin complex	374117	0.0927306	1	231	1	12199	0	1
GO:CC	GO:0044853	plasma membrane raft	419280, 373996, 422740, 414745	0.0927306	54	231	4	12199	3	1
GO:BP	GO:0043068	positive regulation of programmed cell death	395101, 373996, 396361, 424010, 396266, 425805, 422740, 395562, 395844, 417241, 404536, 421127, 395703	0.0948838	295	254	13	12429	7	6
GO:BP	GO:0071639	positive regulation of monocyte chemotactic protein-1 production	395491, 404536	0.0958031	7	254	2	12429	1	1
GO:BP	GO:0030282	bone mineralization	395562, 770863, 395491, 396243, 374203, 373919	0.0958031	85	254	6	12429	0	6
GO:BP	GO:0035907	dorsal aorta development	425805, 421718	0.0958031	7	254	2	12429	1	1
GO:BP	GO:1903598	positive regulation of gap junction assembly	373996, 768456	0.0958031	7	254	2	12429	1	1
GO:BP	GO:0001553	luteinization	396361, 395509	0.0958031	7	254	2	12429	0	2
GO:BP	GO:0006152	purine nucleoside catabolic process	101747367, 396025	0.0958031	7	254	2	12429	1	1
GO:BP	GO:0042475	odontogenesis of dentin-containing tooth	395509, 425805, 772279, 373919	0.0958031	39	254	4	12429	1	3
GO:BP	GO:0032700	negative regulation of interleukin-17 production	417241, 423272	0.0958031	7	254	2	12429	0	2
GO:BP	GO:0048341	paraxial mesoderm formation	395562, 395703	0.0958031	7	254	2	12429	0	2
GO:BP	GO:0060485	mesenchyme development	396133, 395532, 395562, 414745, 395491, 395844, 428413, 395573, 395703, 421718	0.0958031	199	254	10	12429	3	7
GO:BP	GO:0046053	dAMP metabolic process	419675, 101747367	0.0958031	7	254	2	12429	2	0
GO:BP	GO:0070586	cell-cell adhesion involved in gastrulation	396536, 404536	0.0958031	7	254	2	12429	2	0
GO:BP	GO:0007492	endoderm development	396133, 396361, 423890, 378932, 374046	0.0958031	61	254	5	12429	2	3
GO:BP	GO:0048570	notochord morphogenesis	395562, 395703	0.0958031	7	254	2	12429	0	2
GO:BP	GO:0072091	regulation of stem cell proliferation	396266, 373941, 395562, 395703, 373919	0.0958031	61	254	5	12429	1	4
GO:BP	GO:0048565	digestive tract development	395509, 396266, 395562, 395844, 395573, 395703	0.096742	86	254	6	12429	2	4
GO:BP	GO:0043408	regulation of MAPK cascade	425524, 396133, 373996, 423890, 395509, 418978, 414745, 417241, 395097, 395941, 417534, 404536, 421127, 396025, 395703	0.0967912	366	254	15	12429	5	10
GO:BP	GO:0042325	regulation of phosphorylation	425524, 396133, 373996, 418978, 424010, 418525, 396536, 396227, 395941, 378932, 404536, 421127, 396025, 395255, 395703, 769245	0.0967912	401	254	16	12429	11	5
GO:BP	GO:0045428	regulation of nitric oxide biosynthetic process	548626, 373996, 417241	0.0977475	21	254	3	12429	1	2
GO:BP	GO:0080164	regulation of nitric oxide metabolic process	548626, 373996, 417241	0.0977475	21	254	3	12429	1	2
GO:BP	GO:0099068	postsynapse assembly	423385, 414745, 770104	0.0977475	21	254	3	12429	2	1
GO:BP	GO:0090092	regulation of transmembrane receptor protein serine/threonine kinase signaling pathway	396361, 417147, 100859365, 770863, 415533, 428413, 424315, 374203, 395703	0.0977475	171	254	9	12429	1	8
GO:BP	GO:0009968	negative regulation of signal transduction	373996, 423890, 417147, 100859365, 425805, 422740, 395562, 414745, 770863, 395491, 415533, 396536, 772279, 428413, 396227, 424315, 417241, 395941, 374203, 395218, 404536, 421127, 395573, 396025, 395703, 421718, 373919	0.0977475	812	254	27	12429	9	18
GO:BP	GO:0032102	negative regulation of response to external stimulus	395509, 416716, 396536, 424315, 395941, 421833, 100858277, 395703, 769245, 423272	0.0984685	202	254	10	12429	2	8
GO:BP	GO:0030324	lung development	395509, 771930, 417147, 395562, 770863, 395844, 396536, 395703	0.0991884	142	254	8	12429	2	6
GO:BP	GO:0051241	negative regulation of multicellular organismal process	418447, 396133, 428315, 396361, 395509, 416716, 396266, 425805, 395562, 417869, 396536, 424315, 417241, 395941, 427790, 404747, 404536, 421127, 100858277, 395703, 423272	0.100818	586	254	21	12429	8	13
GO:BP	GO:0090596	sensory organ morphogenesis	395167, 396266, 418525, 373941, 395491, 395939, 374203, 100857896, 374046, 395703	0.100818	203	254	10	12429	3	7
GO:BP	GO:0051239	regulation of multicellular organismal process	418447, 396133, 395532, 373996, 428315, 396361, 395509, 427225, 396032, 416716, 396266, 418525, 425805, 428863, 396501, 421364, 395562, 417869, 395324, 101749516, 395491, 431264, 396536, 422827, 772279, 428413, 396227, 424315, 417241, 395097, 395941, 427790, 395939, 378932, 404747, 374203, 404536, 421127, 395573, 100858277, 396025, 395255, 395703, 421718, 373919, 771511, 423272	0.102622	1635	254	47	12429	16	31
GO:BP	GO:0030168	platelet activation	395509, 417241, 404747, 421127, 100858277	0.10318	63	254	5	12429	1	4
GO:CC	GO:0034703	cation channel complex	374143, 424003, 430463, 768456, 424280, 374169, 428184	0.103624	147	231	7	12199	3	4
GO:CC	GO:0031256	leading edge membrane	420567, 422740, 428871, 768456, 378932	0.103624	84	231	5	12199	3	2
GO:BP	GO:0034220	monoatomic ion transmembrane transport	374143, 373996, 430463, 417881, 396501, 427494, 424287, 423183, 772279, 426883, 423984, 404747, 374169, 378789, 421127, 395604, 424188, 422289, 428184	0.103794	514	254	19	12429	7	12
GO:CC	GO:0098794	postsynapse	374143, 428197, 425805, 419504, 414745, 100858651, 420197, 420847, 424017, 395604, 395703	0.104729	290	231	11	12199	4	7
GO:MF	GO:1903763	gap junction channel activity involved in cell communication by electrical coupling	420397, 396501	0.105406	4	267	2	12696	2	0
GO:BP	GO:0030323	respiratory tube development	395509, 771930, 417147, 395562, 770863, 395844, 396536, 395703	0.105494	144	254	8	12429	2	6
GO:BP	GO:1904645	response to amyloid-beta	425805, 417241, 374169	0.108429	22	254	3	12429	1	2
GO:BP	GO:0060021	roof of mouth development	396361, 395509, 373941, 395562, 395703	0.108763	64	254	5	12429	0	5
GO:BP	GO:0007178	cell surface receptor protein serine/threonine kinase signaling pathway	396361, 417147, 100859365, 770863, 415533, 396243, 428413, 424315, 374203, 395703, 373919	0.108832	238	254	11	12429	1	10
GO:BP	GO:0009120	deoxyribonucleoside metabolic process	101747367, 396025	0.10979	8	254	2	12429	1	1
GO:BP	GO:0002694	regulation of leukocyte activation	418447, 396133, 373996, 428315, 427225, 416716, 422827, 417241, 395097, 421127, 395703, 423272	0.10979	272	254	12	12429	3	9
GO:BP	GO:0072177	mesonephric duct development	395562, 770863	0.10979	8	254	2	12429	0	2
GO:BP	GO:0001817	regulation of cytokine production	396133, 428315, 428863, 395562, 417869, 395491, 431264, 396536, 396227, 417241, 395941, 404536, 421127, 395703, 423272	0.10979	374	254	15	12429	4	11
GO:BP	GO:0022605	mammalian oogenesis stage	548626, 424315	0.10979	8	254	2	12429	0	2
GO:BP	GO:1903596	regulation of gap junction assembly	373996, 768456	0.10979	8	254	2	12429	1	1
GO:BP	GO:1904322	cellular response to forskolin	422013, 395340	0.10979	8	254	2	12429	2	0
GO:BP	GO:1904321	response to forskolin	422013, 395340	0.10979	8	254	2	12429	2	0
GO:BP	GO:0006897	endocytosis	548626, 419280, 373996, 770863, 396536, 770104, 428635, 417241, 421061, 395392, 424017, 404536, 395703, 771511	0.10979	341	254	14	12429	6	8
GO:BP	GO:0010647	positive regulation of cell communication	425524, 396133, 421634, 395532, 373996, 428315, 396361, 395509, 418978, 420872, 425805, 428863, 415333, 373941, 395562, 395324, 414745, 770863, 395876, 396536, 428413, 417241, 395097, 395941, 396257, 101748451, 417534, 404536, 421127, 396025, 395703, 416094	0.10979	1027	254	32	12429	8	24
GO:BP	GO:0006171	cAMP biosynthetic process	422013, 395340	0.10979	8	254	2	12429	2	0
GO:BP	GO:0009170	purine deoxyribonucleoside monophosphate metabolic process	419675, 101747367	0.10979	8	254	2	12429	2	0
GO:BP	GO:0060900	embryonic camera-type eye formation	395491, 395703	0.10979	8	254	2	12429	0	2
GO:BP	GO:0010739	positive regulation of protein kinase A signaling	421634, 404536	0.10979	8	254	2	12429	2	0
GO:BP	GO:0007596	blood coagulation	373996, 395509, 395876, 417241, 404747, 421127, 100858277	0.10979	117	254	7	12429	2	5
GO:BP	GO:0003139	secondary heart field specification	395562, 395703	0.10979	8	254	2	12429	0	2
GO:BP	GO:0061430	bone trabecula morphogenesis	395532, 374203	0.10979	8	254	2	12429	0	2
GO:BP	GO:0009161	ribonucleoside monophosphate metabolic process	419675, 101747367, 421833, 396025	0.10979	42	254	4	12429	2	2
GO:BP	GO:2001212	regulation of vasculogenesis	396025, 421718	0.10979	8	254	2	12429	0	2
GO:BP	GO:0035108	limb morphogenesis	396266, 373941, 770863, 395844, 374203, 395703, 373919	0.10979	118	254	7	12429	1	6
GO:BP	GO:0006954	inflammatory response	396133, 428315, 416716, 419504, 100858651, 431264, 768673, 396536, 424315, 417241, 395941, 421833, 417534, 421127, 395703	0.10979	374	254	15	12429	2	13
GO:BP	GO:0071360	cellular response to exogenous dsRNA	373996, 421061	0.10979	8	254	2	12429	1	1
GO:BP	GO:0044857	plasma membrane raft organization	373996, 421061	0.10979	8	254	2	12429	1	1
GO:BP	GO:0098883	synapse pruning	428197, 419504	0.10979	8	254	2	12429	0	2
GO:BP	GO:0043010	camera-type eye development	395167, 396361, 395509, 418525, 395491, 395844, 423782, 395939, 374203, 100857896, 395703	0.10979	240	254	11	12429	2	9
GO:BP	GO:0048588	developmental cell growth	396133, 424248, 418525, 101747832, 395293, 395703, 420873	0.10979	118	254	7	12429	6	1
GO:BP	GO:0098662	inorganic cation transmembrane transport	374143, 373996, 430463, 417881, 427494, 424287, 423183, 772279, 426883, 423984, 404747, 374169, 378789, 421127, 424188, 428184	0.10979	411	254	16	12429	6	10
GO:BP	GO:0048566	embryonic digestive tract development	395509, 396266, 395844	0.110963	23	254	3	12429	1	2
GO:BP	GO:0003401	axis elongation	396133, 395562, 395703	0.110963	23	254	3	12429	1	2
GO:BP	GO:0031952	regulation of protein autophosphorylation	373996, 418978, 404536	0.110963	23	254	3	12429	2	1
GO:BP	GO:0032732	positive regulation of interleukin-1 production	396227, 417241, 395703	0.110963	23	254	3	12429	1	2
GO:BP	GO:0032757	positive regulation of interleukin-8 production	417241, 404536, 395703	0.110963	23	254	3	12429	1	2
GO:BP	GO:0035176	social behavior	770104, 768456, 404747	0.110963	23	254	3	12429	2	1
GO:BP	GO:0043009	chordate embryonic development	396133, 395532, 395509, 425096, 373941, 777548, 395562, 414745, 395491, 395844, 395097, 395573, 374046, 395703, 421718, 373919	0.111079	414	254	16	12429	5	11
GO:BP	GO:0050764	regulation of phagocytosis	548626, 419280, 396536, 404536	0.112194	43	254	4	12429	2	2
GO:BP	GO:0070527	platelet aggregation	395509, 404747, 421127, 100858277	0.112194	43	254	4	12429	1	3
GO:BP	GO:0050804	modulation of chemical synaptic transmission	423385, 425805, 414745, 770104, 426883, 396257, 374169, 395392, 404536, 424188, 395703	0.112318	243	254	11	12429	6	5
GO:BP	GO:0050817	coagulation	373996, 395509, 395876, 417241, 404747, 421127, 100858277	0.112318	120	254	7	12429	2	5
GO:BP	GO:0001816	cytokine production	396133, 428315, 428863, 395562, 417869, 395491, 431264, 396536, 396227, 417241, 395941, 404536, 421127, 395703, 423272	0.112318	380	254	15	12429	4	11
GO:BP	GO:0051216	cartilage development	395532, 396266, 373941, 414745, 422849, 374046, 395703, 373919	0.112318	149	254	8	12429	2	6
GO:BP	GO:0023051	regulation of signaling	425524, 423385, 396133, 421634, 395532, 373996, 428315, 396361, 423890, 395509, 418978, 417147, 420872, 100859365, 395618, 425805, 422740, 428863, 415333, 373941, 395562, 395324, 414745, 770863, 395491, 395876, 415533, 396536, 772279, 770104, 428413, 396227, 426883, 424315, 429021, 417241, 395097, 395941, 396257, 101748451, 374169, 395392, 395340, 374203, 395218, 417534, 404536, 421127, 107049003…	0.112318	2044	254	56	12429	17	39
GO:BP	GO:0007599	hemostasis	373996, 395509, 395876, 417241, 404747, 421127, 100858277	0.112318	120	254	7	12429	2	5
GO:BP	GO:1904018	positive regulation of vasculature development	421364, 395324, 396227, 378932, 395255, 395703	0.112318	92	254	6	12429	3	3
GO:BP	GO:0099177	regulation of trans-synaptic signaling	423385, 425805, 414745, 770104, 426883, 396257, 374169, 395392, 404536, 424188, 395703	0.112318	243	254	11	12429	6	5
GO:BP	GO:0010646	regulation of cell communication	425524, 423385, 396133, 421634, 395532, 373996, 428315, 396361, 423890, 395509, 418978, 417147, 420872, 100859365, 395618, 425805, 422740, 428863, 415333, 373941, 395562, 395324, 414745, 770863, 395491, 395876, 415533, 396536, 772279, 770104, 428413, 396227, 426883, 424315, 429021, 417241, 395097, 395941, 396257, 101748451, 374169, 395392, 395340, 374203, 395218, 417534, 404536, 421127, 107049003…	0.112318	2045	254	56	12429	17	39
GO:BP	GO:0023056	positive regulation of signaling	425524, 396133, 421634, 395532, 373996, 428315, 396361, 395509, 418978, 420872, 425805, 428863, 415333, 373941, 395562, 395324, 414745, 770863, 395876, 396536, 428413, 417241, 395097, 395941, 396257, 101748451, 417534, 404536, 421127, 396025, 395703, 416094	0.112848	1033	254	32	12429	8	24
GO:BP	GO:0042981	regulation of apoptotic process	395101, 395885, 419280, 373996, 396361, 422672, 416998, 424010, 396266, 425805, 422740, 395562, 395844, 422827, 396227, 423984, 417241, 395941, 378932, 693266, 404536, 421127, 395573, 395703, 421718, 423272	0.114796	795	254	26	12429	11	15
GO:BP	GO:0098655	monoatomic cation transmembrane transport	374143, 373996, 430463, 417881, 427494, 424287, 423183, 772279, 426883, 423984, 404747, 374169, 378789, 421127, 424188, 428184	0.116405	418	254	16	12429	6	10
GO:BP	GO:0048008	platelet-derived growth factor receptor signaling pathway	425524, 395509, 418978, 404536	0.117301	44	254	4	12429	2	2
GO:BP	GO:0032103	positive regulation of response to external stimulus	373996, 428315, 395509, 426274, 420872, 418525, 100858651, 396227, 417241, 421061, 421127, 395255, 395703	0.117508	313	254	13	12429	4	9
GO:BP	GO:0051703	biological process involved in intraspecies interaction between organisms	770104, 768456, 404747	0.118702	24	254	3	12429	2	1
GO:BP	GO:0060914	heart formation	396133, 395562, 395703	0.118702	24	254	3	12429	1	2
GO:MF	GO:0005243	gap junction channel activity	420397, 396501, 428084	0.123719	15	267	3	12696	2	1
GO:MF	GO:0004175	endopeptidase activity	419529, 101748816, 423946, 769592, 112532140, 395876, 421839, 769290, 395941, 107051636, 415515, 770454, 419407, 693266, 100858277	0.123719	323	267	15	12696	3	12
GO:MF	GO:0008235	metalloexopeptidase activity	100858707, 421364, 423951, 107054267, 427507	0.123719	49	267	5	12696	0	5
GO:CC	GO:0008076	voltage-gated potassium channel complex	374143, 430463, 768456, 424280	0.123721	60	231	4	12199	2	2
GO:BP	GO:1990869	cellular response to chemokine	428315, 395324, 417534, 421127	0.124747	45	254	4	12429	0	4
GO:BP	GO:1990868	response to chemokine	428315, 395324, 417534, 421127	0.124747	45	254	4	12429	0	4
GO:BP	GO:0032526	response to retinoic acid	429077, 424433, 395844, 421127	0.124747	45	254	4	12429	2	2
GO:BP	GO:0030301	cholesterol transport	373996, 428242, 418533, 396536, 404536	0.125534	69	254	5	12429	3	2
GO:BP	GO:0060840	artery development	425805, 373941, 395562, 396445, 421718	0.125534	69	254	5	12429	2	3
GO:BP	GO:0040013	negative regulation of locomotion	425805, 422740, 395562, 417869, 414745, 424315, 404536, 395703, 769245	0.125635	184	254	9	12429	5	4
GO:MF	GO:0030020	extracellular matrix structural constituent conferring tensile strength	395532, 396243	0.125654	5	267	2	12696	0	2
GO:MF	GO:0008179	adenylate cyclase binding	420847, 395340	0.125654	5	267	2	12696	2	0
GO:MF	GO:0034040	ATPase-coupled lipid transmembrane transporter activity	428242, 418533	0.125654	5	267	2	12696	0	2
GO:MF	GO:0004180	carboxypeptidase activity	100858707, 421364, 423951, 427507	0.125654	32	267	4	12696	0	4
GO:BP	GO:0060026	convergent extension	395562, 395703	0.125781	9	254	2	12429	0	2
GO:BP	GO:0007417	central nervous system development	395101, 777386, 396361, 422672, 429077, 396266, 425805, 419504, 419719, 395324, 414745, 424433, 395844, 395293, 417241, 768456, 404747, 395573, 424188, 395703	0.125781	572	254	20	12429	10	10
GO:BP	GO:0048340	paraxial mesoderm morphogenesis	395562, 395703	0.125781	9	254	2	12429	0	2
GO:BP	GO:0060259	regulation of feeding behavior	101749516, 772279	0.125781	9	254	2	12429	0	2
GO:BP	GO:0010738	regulation of protein kinase A signaling	421634, 404536	0.125781	9	254	2	12429	2	0
GO:BP	GO:0042487	regulation of odontogenesis of dentin-containing tooth	425805, 373919	0.125781	9	254	2	12429	1	1
GO:BP	GO:0060638	mesenchymal-epithelial cell signaling	395941, 395703	0.125781	9	254	2	12429	0	2
GO:BP	GO:0048593	camera-type eye morphogenesis	395167, 418525, 395491, 395939, 100857896, 395703	0.126835	96	254	6	12429	2	4
GO:BP	GO:0048638	regulation of developmental growth	396133, 418525, 395491, 101747832, 395097, 395939, 404747, 395703, 421718	0.126835	185	254	9	12429	4	5
GO:BP	GO:0040036	regulation of fibroblast growth factor receptor signaling pathway	425805, 395703, 373919	0.127211	25	254	3	12429	1	2
GO:BP	GO:0050918	positive chemotaxis	395562, 395255, 395703	0.127211	25	254	3	12429	1	2
GO:BP	GO:0071230	cellular response to amino acid stimulus	395532, 395509, 418978, 396243	0.127516	46	254	4	12429	0	4
GO:BP	GO:0015918	sterol transport	373996, 428242, 418533, 396536, 404536	0.127516	70	254	5	12429	3	2
GO:BP	GO:0048844	artery morphogenesis	373941, 395562, 396445, 421718	0.127516	46	254	4	12429	1	3
GO:BP	GO:0062013	positive regulation of small molecule metabolic process	428242, 418533, 395491, 396536, 395097	0.127516	70	254	5	12429	1	4
GO:BP	GO:0032755	positive regulation of interleukin-6 production	428863, 395491, 417241, 395703	0.127516	46	254	4	12429	0	4
GO:BP	GO:0035725	sodium ion transmembrane transport	417881, 772279, 426883, 404747, 428184	0.127516	70	254	5	12429	2	3
GO:BP	GO:0035924	cellular response to vascular endothelial growth factor stimulus	395509, 396227, 396025, 395255	0.127516	46	254	4	12429	2	2
GO:CC	GO:0016010	dystrophin-associated glycoprotein complex	420567, 427215	0.127587	14	231	2	12199	2	0
GO:BP	GO:0090090	negative regulation of canonical Wnt signaling pathway	373996, 395562, 414745, 770863, 395573, 395703	0.129562	97	254	6	12429	3	3
GO:BP	GO:0010648	negative regulation of cell communication	373996, 423890, 417147, 100859365, 425805, 422740, 395562, 414745, 770863, 395491, 415533, 396536, 772279, 428413, 396227, 424315, 417241, 395941, 374203, 395218, 404536, 421127, 395573, 396025, 395703, 421718, 373919	0.130204	862	254	27	12429	9	18
GO:BP	GO:0061561	trigeminal ganglion formation	414745	0.130204	1	254	1	12429	1	0
GO:BP	GO:1902533	positive regulation of intracellular signal transduction	425524, 396133, 421634, 373996, 396361, 395509, 418978, 428863, 395562, 414745, 395876, 396536, 417241, 395097, 395941, 101748451, 417534, 404536, 421127, 396025, 395703	0.130204	628	254	21	12429	7	14
GO:BP	GO:0071641	negative regulation of macrophage inflammatory protein 1 alpha production	423272	0.130204	1	254	1	12429	0	1
GO:BP	GO:1903141	negative regulation of establishment of endothelial barrier	431264	0.130204	1	254	1	12429	0	1
GO:BP	GO:0030903	notochord development	395562, 395703	0.130204	10	254	2	12429	0	2
GO:BP	GO:1902653	secondary alcohol biosynthetic process	428242, 418533, 396536	0.130204	26	254	3	12429	1	2
GO:BP	GO:0048850	hypophysis morphogenesis	395703	0.130204	1	254	1	12429	0	1
GO:BP	GO:0061562	cranial ganglion structural organization	414745	0.130204	1	254	1	12429	1	0
GO:BP	GO:0030900	forebrain development	777386, 396361, 422672, 396266, 419719, 414745, 395844, 395293, 768456, 424188, 395703	0.130204	253	254	11	12429	4	7
GO:BP	GO:1902897	regulation of postsynaptic density protein 95 clustering	414745	0.130204	1	254	1	12429	1	0
GO:BP	GO:0061563	trigeminal ganglion structural organization	414745	0.130204	1	254	1	12429	1	0
GO:BP	GO:0042488	positive regulation of odontogenesis of dentin-containing tooth	425805	0.130204	1	254	1	12429	1	0
GO:BP	GO:0061560	cranial ganglion formation	414745	0.130204	1	254	1	12429	1	0
GO:BP	GO:0007165	signal transduction	395101, 427448, 395885, 421053, 396538, 425524, 770521, 396133, 421634, 395532, 419280, 373996, 428315, 396361, 423890, 395509, 427225, 426274, 418978, 417147, 420872, 395229, 100859365, 422672, 395618, 396266, 418525, 425805, 422740, 428071, 428863, 427494, 415333, 415616, 373941, 395562, 422013, 395324, 414745, 101749516, 770863, 422171, 395491, 395844, 431264, 421662, 395876, 415533, 100499189…	0.130204	3593	254	89	12429	28	61
GO:BP	GO:0043410	positive regulation of MAPK cascade	425524, 395509, 418978, 414745, 417241, 395097, 395941, 417534, 421127, 396025, 395703	0.130204	261	254	11	12429	2	9
GO:BP	GO:0050808	synapse organization	423385, 428197, 418525, 419504, 419719, 414745, 770104, 420847, 395392, 424017, 395703	0.130204	253	254	11	12429	5	6
GO:BP	GO:0006695	cholesterol biosynthetic process	428242, 418533, 396536	0.130204	26	254	3	12429	1	2
GO:BP	GO:0043067	regulation of programmed cell death	395101, 395885, 419280, 373996, 396361, 422672, 416998, 424010, 396266, 425805, 422740, 395562, 395844, 422827, 396227, 423984, 417241, 395941, 378932, 693266, 404536, 421127, 395573, 395703, 421718, 423272	0.130204	823	254	26	12429	11	15
GO:BP	GO:1901551	negative regulation of endothelial cell development	431264	0.130204	1	254	1	12429	0	1
GO:BP	GO:0071495	cellular response to endogenous stimulus	373996, 395509, 417147, 100859365, 422672, 396266, 425805, 770863, 395844, 415533, 396243, 428413, 396227, 424315, 417241, 395097, 395941, 396257, 374203, 396025, 395255, 395703, 373919	0.130204	713	254	23	12429	6	17
GO:BP	GO:0042404	thyroid hormone catabolic process	395939	0.130204	1	254	1	12429	0	1
GO:BP	GO:0061554	ganglion formation	414745	0.130204	1	254	1	12429	1	0
GO:BP	GO:0061555	ganglion structural organization	414745	0.130204	1	254	1	12429	1	0
GO:BP	GO:0071229	cellular response to acid chemical	395532, 395509, 418978, 396243	0.130204	49	254	4	12429	0	4
GO:BP	GO:0070665	positive regulation of leukocyte proliferation	427225, 422827, 417241, 395097, 421127	0.130204	75	254	5	12429	0	5
GO:BP	GO:1901247	negative regulation of lung ciliated cell differentiation	396536	0.130204	1	254	1	12429	1	0
GO:BP	GO:1903556	negative regulation of tumor necrosis factor superfamily cytokine production	417241, 404536, 423272	0.130204	26	254	3	12429	1	2
GO:BP	GO:0043030	regulation of macrophage activation	416716, 417241, 395703	0.130204	26	254	3	12429	0	3
GO:BP	GO:0032675	regulation of interleukin-6 production	428863, 395491, 417241, 395941, 395703	0.130204	72	254	5	12429	0	5
GO:BP	GO:0050770	regulation of axonogenesis	396133, 418525, 414745, 429021, 395703	0.130204	75	254	5	12429	4	1
GO:BP	GO:0061556	trigeminal ganglion morphogenesis	414745	0.130204	1	254	1	12429	1	0
GO:BP	GO:0060219	camera-type eye photoreceptor cell differentiation	418525, 395939, 100857896	0.130204	27	254	3	12429	1	2
GO:BP	GO:0007204	positive regulation of cytosolic calcium ion concentration	373996, 428315, 395324, 395340	0.130204	48	254	4	12429	2	2
GO:BP	GO:0006809	nitric oxide biosynthetic process	548626, 373996, 417241	0.130204	28	254	3	12429	1	2
GO:BP	GO:0042454	ribonucleoside catabolic process	101747367, 396025	0.130204	10	254	2	12429	1	1
GO:BP	GO:0032720	negative regulation of tumor necrosis factor production	417241, 404536, 423272	0.130204	26	254	3	12429	1	2
GO:BP	GO:0050729	positive regulation of inflammatory response	428315, 100858651, 417241, 395703	0.130204	48	254	4	12429	0	4
GO:BP	GO:0031076	embryonic camera-type eye development	395491, 395844, 395703	0.130204	28	254	3	12429	0	3
GO:BP	GO:0050673	epithelial cell proliferation	373996, 425805, 421364, 770863, 395844, 396536, 423782, 395941, 396025, 395255, 395703, 373919	0.130204	289	254	12	12429	4	8
GO:BP	GO:0048484	enteric nervous system development	404747, 395573	0.130204	11	254	2	12429	2	0
GO:BP	GO:0021630	olfactory nerve maturation	772279	0.130204	1	254	1	12429	0	1
GO:BP	GO:0002415	immunoglobulin transcytosis in epithelial cells mediated by polymeric immunoglobulin receptor	424017	0.130204	1	254	1	12429	0	1
GO:BP	GO:0061559	cranial ganglion morphogenesis	414745	0.130204	1	254	1	12429	1	0
GO:BP	GO:2000052	positive regulation of non-canonical Wnt signaling pathway	770863, 395703	0.130204	10	254	2	12429	0	2
GO:BP	GO:0043691	reverse cholesterol transport	418533, 396536	0.130204	10	254	2	12429	1	1
GO:BP	GO:0097601	retina blood vessel maintenance	423782	0.130204	1	254	1	12429	0	1
GO:BP	GO:0002767	immune response-inhibiting cell surface receptor signaling pathway	421127	0.130204	1	254	1	12429	0	1
GO:BP	GO:0031443	fast-twitch skeletal muscle fiber contraction	395599	0.130204	1	254	1	12429	1	0
GO:BP	GO:0002774	Fc receptor mediated inhibitory signaling pathway	421127	0.130204	1	254	1	12429	0	1
GO:BP	GO:0010037	response to carbon dioxide	396257	0.130204	1	254	1	12429	0	1
GO:BP	GO:0098903	regulation of membrane repolarization during action potential	373996	0.130204	1	254	1	12429	1	0
GO:BP	GO:0071559	response to transforming growth factor beta	373996, 417147, 100859365, 415533, 396243, 428413, 374203, 395703	0.130204	164	254	8	12429	2	6
GO:BP	GO:0046058	cAMP metabolic process	422013, 395340	0.130204	10	254	2	12429	2	0
GO:BP	GO:0002883	regulation of hypersensitivity	428315	0.130204	1	254	1	12429	0	1
GO:BP	GO:0071644	negative regulation of chemokine (C-C motif) ligand 4 production	423272	0.130204	1	254	1	12429	0	1
GO:BP	GO:0046086	adenosine biosynthetic process	421833	0.130204	1	254	1	12429	0	1
GO:BP	GO:0002885	positive regulation of hypersensitivity	428315	0.130204	1	254	1	12429	0	1
GO:BP	GO:0036304	umbilical cord morphogenesis	421718	0.130204	1	254	1	12429	0	1
GO:BP	GO:0044871	negative regulation by host of viral glycoprotein metabolic process	548626	0.130204	1	254	1	12429	0	1
GO:BP	GO:0044870	modulation by host of viral glycoprotein metabolic process	548626	0.130204	1	254	1	12429	0	1
GO:BP	GO:0044869	negative regulation by host of viral exo-alpha-sialidase activity	548626	0.130204	1	254	1	12429	0	1
GO:BP	GO:2000534	positive regulation of renal albumin absorption	404536	0.130204	1	254	1	12429	1	0
GO:BP	GO:0071643	regulation of chemokine (C-C motif) ligand 4 production	423272	0.130204	1	254	1	12429	0	1
GO:BP	GO:0036368	cone photoresponse recovery	772279	0.130204	1	254	1	12429	0	1
GO:BP	GO:2000532	regulation of renal albumin absorption	404536	0.130204	1	254	1	12429	1	0
GO:BP	GO:0009159	deoxyribonucleoside monophosphate catabolic process	419675, 101747367	0.130204	10	254	2	12429	2	0
GO:BP	GO:0001570	vasculogenesis	373996, 396501, 396025, 421718	0.130204	50	254	4	12429	2	2
GO:BP	GO:0009154	purine ribonucleotide catabolic process	419675, 101747367, 421833, 395218, 396025	0.130204	76	254	5	12429	2	3
GO:BP	GO:0071214	cellular response to abiotic stimulus	395532, 424010, 427494, 395562, 396445, 772279, 426883, 417241, 428184	0.130204	188	254	9	12429	3	6
GO:BP	GO:1904934	negative regulation of cell proliferation in midbrain	395703	0.130204	1	254	1	12429	0	1
GO:BP	GO:2000526	positive regulation of glycoprotein biosynthetic process involved in immunological synapse formation	428315	0.130204	1	254	1	12429	0	1
GO:BP	GO:0009151	purine deoxyribonucleotide metabolic process	419675, 101747367	0.130204	10	254	2	12429	2	0
GO:BP	GO:1904933	regulation of cell proliferation in midbrain	395703	0.130204	1	254	1	12429	0	1
GO:BP	GO:0035672	oligopeptide transmembrane transport	396257, 378789	0.130204	10	254	2	12429	0	2
GO:BP	GO:0071244	cellular response to carbon dioxide	396257	0.130204	1	254	1	12429	0	1
GO:BP	GO:1905590	fibronectin fibril organization	424315	0.130204	1	254	1	12429	0	1
GO:BP	GO:0061041	regulation of wound healing	373996, 395509, 396445, 100858277, 769245	0.130204	74	254	5	12429	3	2
GO:BP	GO:0002414	immunoglobulin transcytosis in epithelial cells	424017	0.130204	1	254	1	12429	0	1
GO:BP	GO:2000670	positive regulation of dendritic cell apoptotic process	421127	0.130204	1	254	1	12429	0	1
GO:BP	GO:0009792	embryo development ending in birth or egg hatching	396133, 395532, 395509, 425096, 373941, 777548, 395562, 414745, 395491, 395844, 395097, 395573, 374046, 395703, 421718, 373919	0.130204	428	254	16	12429	5	11
GO:BP	GO:0045595	regulation of cell differentiation	396133, 395532, 373996, 426544, 396361, 395509, 395678, 429077, 396266, 418525, 424433, 101749516, 395491, 431264, 396536, 428413, 424315, 395097, 427790, 374203, 404536, 768688, 421127, 395573, 396025, 395703, 421718, 373919	0.130204	895	254	28	12429	11	17
GO:BP	GO:0099140	presynaptic actin cytoskeleton organization	420847	0.130204	1	254	1	12429	1	0
GO:BP	GO:0086009	membrane repolarization	374143, 373996, 772279	0.130204	26	254	3	12429	2	1
GO:BP	GO:0002274	myeloid leukocyte activation	396133, 416716, 419504, 417241, 421127, 395703	0.130204	101	254	6	12429	1	5
GO:BP	GO:0009719	response to endogenous stimulus	373996, 395509, 417147, 100859365, 422672, 396266, 425805, 770863, 395844, 415533, 772279, 396243, 428413, 396227, 424315, 417241, 395097, 395941, 396257, 374203, 421127, 396025, 395255, 395703, 373919	0.130204	790	254	25	12429	6	19
GO:BP	GO:0045638	negative regulation of myeloid cell differentiation	101749516, 424315, 404536, 421127	0.130204	50	254	4	12429	1	3
GO:BP	GO:0033563	dorsal/ventral axon guidance	395293	0.130204	1	254	1	12429	1	0
GO:BP	GO:0051885	positive regulation of timing of anagen	395703	0.130204	1	254	1	12429	0	1
GO:BP	GO:0099187	presynaptic cytoskeleton organization	420847	0.130204	1	254	1	12429	1	0
GO:BP	GO:0061027	umbilical cord development	421718	0.130204	1	254	1	12429	0	1
GO:BP	GO:0045667	regulation of osteoblast differentiation	395491, 428413, 424315, 374203, 768688, 373919	0.130204	104	254	6	12429	0	6
GO:BP	GO:0002068	glandular epithelial cell development	396266, 414745, 395703	0.130204	26	254	3	12429	2	1
GO:BP	GO:0071560	cellular response to transforming growth factor beta stimulus	373996, 417147, 100859365, 415533, 396243, 428413, 374203, 395703	0.130204	159	254	8	12429	2	6
GO:BP	GO:0033484	intracellular nitric oxide homeostasis	373996	0.130204	1	254	1	12429	1	0
GO:BP	GO:0009582	detection of abiotic stimulus	424248, 425805, 772279, 100857896, 374046	0.130204	73	254	5	12429	2	3
GO:BP	GO:0009581	detection of external stimulus	424248, 425805, 772279, 100857896, 374046	0.130204	74	254	5	12429	2	3
GO:BP	GO:0001961	positive regulation of cytokine-mediated signaling pathway	428863, 395324, 395703	0.130204	27	254	3	12429	0	3
GO:BP	GO:0016126	sterol biosynthetic process	428242, 418533, 396536	0.130204	28	254	3	12429	1	2
GO:BP	GO:0036076	ligamentous ossification	373919	0.130204	1	254	1	12429	0	1
GO:BP	GO:0061029	eyelid development in camera-type eye	396361, 395491	0.130204	10	254	2	12429	0	2
GO:BP	GO:0060541	respiratory system development	395509, 771930, 417147, 395562, 770863, 395844, 396536, 395703	0.130204	160	254	8	12429	2	6
GO:BP	GO:0001932	regulation of protein phosphorylation	425524, 396133, 373996, 418978, 396536, 396227, 395941, 378932, 404536, 421127, 396025, 395255, 395703, 769245	0.130204	371	254	14	12429	9	5
GO:BP	GO:0045137	development of primary sexual characteristics	548626, 396361, 395509, 772291, 419327, 424315, 395703	0.130204	133	254	7	12429	0	7
GO:BP	GO:0070208	protein heterotrimerization	396243	0.130204	1	254	1	12429	0	1
GO:BP	GO:0002765	immune response-inhibiting signal transduction	421127	0.130204	1	254	1	12429	0	1
GO:BP	GO:0104004	cellular response to environmental stimulus	395532, 424010, 427494, 395562, 396445, 772279, 426883, 417241, 428184	0.130204	188	254	9	12429	3	6
GO:BP	GO:0044868	modulation by host of viral molecular function	548626	0.130204	1	254	1	12429	0	1
GO:BP	GO:0060429	epithelium development	396133, 373996, 396361, 417147, 374185, 396266, 425805, 425096, 395562, 414745, 770863, 420088, 395844, 431264, 396536, 423984, 395941, 378932, 396257, 395573, 396025, 395703, 421718, 423272	0.130204	733	254	24	12429	10	14
GO:BP	GO:0008584	male gonad development	396361, 395509, 772291, 419327, 395703	0.130204	76	254	5	12429	0	5
GO:BP	GO:0055012	ventricular cardiac muscle cell differentiation	396266, 421718	0.130204	10	254	2	12429	1	1
GO:BP	GO:0008406	gonad development	548626, 396361, 395509, 772291, 419327, 424315, 395703	0.130204	129	254	7	12429	0	7
GO:BP	GO:0019220	regulation of phosphate metabolic process	425524, 396133, 373996, 418978, 424010, 418525, 396536, 396227, 395941, 378932, 395218, 404536, 421127, 396025, 395255, 395703, 769245	0.130204	473	254	17	12429	11	6
GO:BP	GO:0060395	SMAD protein signal transduction	396361, 100859365, 415533, 373919	0.130204	50	254	4	12429	1	3
GO:BP	GO:0060720	spongiotrophoblast cell proliferation	395097	0.130204	1	254	1	12429	0	1
GO:BP	GO:0019221	cytokine-mediated signaling pathway	395885, 373996, 428315, 428863, 395324, 396536, 417534, 404536, 421127, 395703	0.130204	227	254	10	12429	4	6
GO:BP	GO:0150062	complement-mediated synapse pruning	419504	0.130204	1	254	1	12429	0	1
GO:BP	GO:0150064	vertebrate eye-specific patterning	419504	0.130204	1	254	1	12429	0	1
GO:BP	GO:0040008	regulation of growth	396133, 396361, 418525, 395562, 770863, 395491, 101747832, 395097, 395939, 404747, 395218, 395703, 421718	0.130204	321	254	13	12429	4	9
GO:BP	GO:0060974	cell migration involved in heart formation	396133	0.130204	1	254	1	12429	1	0
GO:BP	GO:0010975	regulation of neuron projection development	395167, 396133, 422672, 418525, 373941, 414745, 429021, 424017, 421127, 395703	0.130204	220	254	10	12429	5	5
GO:BP	GO:0060355	positive regulation of cell adhesion molecule production	373996	0.130204	1	254	1	12429	1	0
GO:BP	GO:0150102	negative regulation of monocyte activation	396133	0.130204	1	254	1	12429	1	0
GO:BP	GO:0031663	lipopolysaccharide-mediated signaling pathway	420872, 417241, 421127	0.130204	27	254	3	12429	0	3
GO:BP	GO:0010544	negative regulation of platelet activation	395509, 100858277	0.130204	11	254	2	12429	0	2
GO:BP	GO:0071606	chemokine (C-C motif) ligand 4 production	423272	0.130204	1	254	1	12429	0	1
GO:BP	GO:1900085	negative regulation of peptidyl-tyrosine autophosphorylation	373996	0.130204	1	254	1	12429	1	0
GO:BP	GO:1903988	iron ion export across plasma membrane	423984	0.130204	1	254	1	12429	0	1
GO:BP	GO:0090214	spongiotrophoblast layer developmental growth	395097	0.130204	1	254	1	12429	0	1
GO:BP	GO:0019547	arginine catabolic process to ornithine	423272	0.130204	1	254	1	12429	0	1
GO:BP	GO:1903974	positive regulation of cellular response to macrophage colony-stimulating factor stimulus	417241	0.130204	1	254	1	12429	0	1
GO:BP	GO:0019628	urate catabolic process	101747367	0.130204	1	254	1	12429	1	0
GO:BP	GO:0023057	negative regulation of signaling	373996, 423890, 417147, 100859365, 425805, 422740, 395562, 414745, 770863, 395491, 415533, 396536, 772279, 428413, 396227, 424315, 417241, 395941, 374203, 395218, 404536, 421127, 395573, 396025, 395703, 421718, 373919	0.130204	865	254	27	12429	9	18
GO:BP	GO:1903971	positive regulation of response to macrophage colony-stimulating factor	417241	0.130204	1	254	1	12429	0	1
GO:BP	GO:0042116	macrophage activation	416716, 419504, 417241, 395703	0.130204	47	254	4	12429	0	4
GO:BP	GO:0060345	spleen trabecula formation	423984	0.130204	1	254	1	12429	0	1
GO:BP	GO:0031347	regulation of defense response	373996, 428315, 426274, 416716, 100858651, 768673, 396536, 424315, 417241, 395941, 421061, 421833, 421127, 395703, 423272	0.130204	397	254	15	12429	2	13
GO:BP	GO:0038115	chemokine (C-C motif) ligand 19 signaling pathway	428315	0.130204	1	254	1	12429	0	1
GO:BP	GO:0010464	regulation of mesenchymal cell proliferation	373941, 395562, 395703	0.130204	26	254	3	12429	0	3
GO:BP	GO:0003408	optic cup formation involved in camera-type eye development	395703	0.130204	1	254	1	12429	0	1
GO:BP	GO:0003010	voluntary skeletal muscle contraction	395599	0.130204	1	254	1	12429	1	0
GO:BP	GO:0036517	chemoattraction of serotonergic neuron axon	395703	0.130204	1	254	1	12429	0	1
GO:BP	GO:0036518	chemorepulsion of dopaminergic neuron axon	395703	0.130204	1	254	1	12429	0	1
GO:BP	GO:2001213	negative regulation of vasculogenesis	396025	0.130204	1	254	1	12429	0	1
GO:BP	GO:0051174	regulation of phosphorus metabolic process	425524, 396133, 373996, 418978, 424010, 418525, 396536, 396227, 395941, 378932, 395218, 404536, 421127, 396025, 395255, 395703, 769245	0.130204	475	254	17	12429	11	6
GO:BP	GO:0044867	modulation by host of viral catalytic activity	548626	0.130204	1	254	1	12429	0	1
GO:BP	GO:0032635	interleukin-6 production	428863, 395491, 417241, 395941, 395703	0.130204	72	254	5	12429	0	5
GO:BP	GO:0044866	modulation by host of viral exo-alpha-sialidase activity	548626	0.130204	1	254	1	12429	0	1
GO:BP	GO:0014721	twitch skeletal muscle contraction	395599	0.130204	1	254	1	12429	1	0
GO:BP	GO:0003128	heart field specification	395562, 395703	0.130204	11	254	2	12429	0	2
GO:BP	GO:0051150	regulation of smooth muscle cell differentiation	395678, 427790, 421718	0.130204	26	254	3	12429	2	1
GO:BP	GO:0009087	methionine catabolic process	423628	0.130204	1	254	1	12429	0	1
GO:BP	GO:0003158	endothelium development	425096, 431264, 423984, 396025, 421718	0.130204	76	254	5	12429	1	4
GO:BP	GO:0071625	vocalization behavior	770104, 768456	0.130204	10	254	2	12429	1	1
GO:BP	GO:0003199	endocardial cushion to mesenchymal transition involved in heart valve formation	421718	0.130204	1	254	1	12429	0	1
GO:BP	GO:0060415	muscle tissue morphogenesis	396032, 396445, 374046, 421718	0.130204	48	254	4	12429	1	3
GO:BP	GO:0046549	retinal cone cell development	395939, 100857896	0.130204	10	254	2	12429	0	2
GO:BP	GO:0044273	sulfur compound catabolic process	423628, 107054267, 416943	0.130204	28	254	3	12429	1	2
GO:BP	GO:0034375	high-density lipoprotein particle remodeling	418533, 396536	0.130204	10	254	2	12429	1	1
GO:BP	GO:0060722	cell proliferation involved in embryonic placenta development	395097	0.130204	1	254	1	12429	0	1
GO:BP	GO:0090067	regulation of thalamus size	404747	0.130204	1	254	1	12429	1	0
GO:BP	GO:0051146	striated muscle cell differentiation	395509, 396266, 414745, 396176, 395097, 427401, 427790, 421718	0.130204	162	254	8	12429	5	3
GO:BP	GO:1904466	positive regulation of matrix metallopeptidase secretion	417241	0.130204	1	254	1	12429	0	1
GO:BP	GO:0032972	regulation of muscle filament sliding speed	396032	0.130204	1	254	1	12429	0	1
GO:BP	GO:0097029	mature conventional dendritic cell differentiation	428315	0.130204	1	254	1	12429	0	1
GO:BP	GO:0046165	alcohol biosynthetic process	428242, 418533, 420088, 396536, 395729	0.130276	77	254	5	12429	1	4
GO:BP	GO:0046546	development of primary male sexual characteristics	396361, 395509, 772291, 419327, 395703	0.130276	77	254	5	12429	0	5
GO:BP	GO:0046660	female sex differentiation	548626, 396361, 395509, 424315, 395703	0.130276	77	254	5	12429	0	5
GO:BP	GO:0050730	regulation of peptidyl-tyrosine phosphorylation	425524, 373996, 418978, 395941, 378932, 421127	0.130389	105	254	6	12429	3	3
GO:BP	GO:0046777	protein autophosphorylation	373996, 418978, 404536	0.130442	29	254	3	12429	2	1
GO:BP	GO:0001937	negative regulation of endothelial cell proliferation	373996, 425805, 396025	0.130442	29	254	3	12429	2	1
GO:BP	GO:1901617	organic hydroxy compound biosynthetic process	428242, 418533, 772291, 420088, 396536, 395729, 395703	0.130442	135	254	7	12429	1	6
GO:BP	GO:0002762	negative regulation of myeloid leukocyte differentiation	424315, 404536, 421127	0.130442	29	254	3	12429	1	2
GO:BP	GO:0034113	heterotypic cell-cell adhesion	396536, 378932, 404536	0.130442	29	254	3	12429	3	0
GO:BP	GO:0030336	negative regulation of cell migration	425805, 422740, 395562, 417869, 414745, 424315, 404536, 769245	0.130442	166	254	8	12429	5	3
GO:BP	GO:0051049	regulation of transport	548626, 419280, 373996, 396361, 421720, 396032, 428242, 424010, 418533, 415333, 414745, 396445, 770863, 396536, 426883, 428635, 417241, 396257, 395392, 424017, 395340, 404536, 421127, 395703, 769245, 416094	0.13067	835	254	26	12429	10	16
GO:BP	GO:0007267	cell-cell signaling	396538, 423385, 418447, 396361, 420397, 425805, 396501, 415333, 414745, 770104, 426883, 395941, 396257, 374169, 395392, 395340, 404536, 428084, 424188, 395703, 416094	0.133023	638	254	21	12429	11	10
GO:BP	GO:0060042	retina morphogenesis in camera-type eye	395167, 418525, 395939, 100857896	0.133033	52	254	4	12429	2	2
GO:BP	GO:0043200	response to amino acid	395532, 395509, 418978, 396243	0.133033	52	254	4	12429	0	4
GO:BP	GO:0021537	telencephalon development	777386, 396361, 396266, 419719, 414745, 395293, 768456, 395703	0.133033	167	254	8	12429	4	4
GO:BP	GO:0032368	regulation of lipid transport	373996, 428242, 418533, 396536, 404536	0.133467	78	254	5	12429	3	2
GO:BP	GO:0090288	negative regulation of cellular response to growth factor stimulus	425805, 428413, 424315, 396025, 395703	0.133467	78	254	5	12429	1	4
GO:BP	GO:0043409	negative regulation of MAPK cascade	373996, 423890, 417241, 404536, 421127	0.133467	78	254	5	12429	2	3
GO:BP	GO:0006811	monoatomic ion transport	374143, 373996, 430463, 421720, 417881, 771428, 396501, 427494, 424287, 396445, 423183, 772279, 426883, 423984, 396257, 404747, 374169, 378789, 421127, 395604, 424188, 422289, 428184	0.134061	718	254	23	12429	8	15
GO:BP	GO:0061448	connective tissue development	395532, 396266, 373941, 414745, 423183, 422849, 374046, 395703, 373919	0.134155	200	254	9	12429	3	6
GO:BP	GO:0097529	myeloid leukocyte migration	428315, 424315, 417534, 421127, 395255, 771511	0.137103	107	254	6	12429	2	4
GO:BP	GO:0018108	peptidyl-tyrosine phosphorylation	425524, 373996, 418978, 395941, 378932, 421127	0.137103	107	254	6	12429	3	3
GO:BP	GO:0022408	negative regulation of cell-cell adhesion	418447, 414745, 396536, 404536, 100858277, 423272	0.137103	107	254	6	12429	4	2
GO:BP	GO:0046209	nitric oxide metabolic process	548626, 373996, 417241	0.137888	30	254	3	12429	1	2
GO:BP	GO:0048644	muscle organ morphogenesis	396032, 396445, 374046, 421718	0.137888	53	254	4	12429	1	3
GO:BP	GO:0009123	nucleoside monophosphate metabolic process	419675, 101747367, 421833, 396025	0.137888	53	254	4	12429	2	2
GO:BP	GO:0043113	receptor clustering	396538, 414745, 424315	0.137888	30	254	3	12429	2	1
GO:BP	GO:0070228	regulation of lymphocyte apoptotic process	421127, 395703, 423272	0.137888	30	254	3	12429	0	3
GO:BP	GO:2001238	positive regulation of extrinsic apoptotic signaling pathway	373996, 396361, 417241	0.137888	30	254	3	12429	1	2
GO:BP	GO:2000026	regulation of multicellular organismal development	396133, 373996, 396361, 416716, 396266, 418525, 425805, 421364, 395324, 101749516, 395491, 431264, 396536, 396227, 424315, 378932, 374203, 404536, 421127, 395573, 396025, 395255, 395703, 421718, 373919	0.137888	801	254	25	12429	11	14
GO:BP	GO:0003230	cardiac atrium development	395562, 395703, 421718	0.137888	30	254	3	12429	0	3
GO:BP	GO:0042327	positive regulation of phosphorylation	425524, 373996, 418978, 418525, 395941, 378932, 404536, 421127, 395255, 395703, 769245	0.138977	270	254	11	12429	7	4
GO:BP	GO:0044057	regulation of system process	373996, 396361, 396032, 416716, 396501, 101749516, 396536, 427790, 404536, 421718, 771511	0.138977	270	254	11	12429	6	5
GO:BP	GO:0071637	regulation of monocyte chemotactic protein-1 production	395491, 404536	0.140303	12	254	2	12429	1	1
GO:BP	GO:0043032	positive regulation of macrophage activation	417241, 395703	0.140303	12	254	2	12429	0	2
GO:BP	GO:0007266	Rho protein signal transduction	425805, 422740, 396536, 396243, 101748451	0.140303	80	254	5	12429	3	2
GO:BP	GO:0048841	regulation of axon extension involved in axon guidance	418525, 395703	0.140303	12	254	2	12429	1	1
GO:BP	GO:0055091	phospholipid homeostasis	418533, 396536	0.140303	12	254	2	12429	1	1
GO:BP	GO:0060828	regulation of canonical Wnt signaling pathway	395532, 373996, 395562, 414745, 770863, 428413, 395573, 395703	0.140303	170	254	8	12429	3	5
GO:BP	GO:0071222	cellular response to lipopolysaccharide	427225, 420872, 417241, 421127, 395703	0.140303	80	254	5	12429	0	5
GO:BP	GO:2000108	positive regulation of leukocyte apoptotic process	421127, 395703	0.140303	12	254	2	12429	0	2
GO:BP	GO:0060392	negative regulation of SMAD protein signal transduction	100859365, 415533	0.140303	12	254	2	12429	1	1
GO:BP	GO:0071359	cellular response to dsRNA	373996, 421061	0.140303	12	254	2	12429	1	1
GO:BP	GO:0010447	response to acidic pH	426883, 428184	0.140303	12	254	2	12429	1	1
GO:BP	GO:0106118	regulation of sterol biosynthetic process	428242, 418533	0.140303	12	254	2	12429	0	2
GO:BP	GO:0045540	regulation of cholesterol biosynthetic process	428242, 418533	0.140303	12	254	2	12429	0	2
GO:BP	GO:0034114	regulation of heterotypic cell-cell adhesion	396536, 404536	0.140303	12	254	2	12429	2	0
GO:BP	GO:2000811	negative regulation of anoikis	373996, 378932	0.140303	12	254	2	12429	2	0
GO:BP	GO:0006195	purine nucleotide catabolic process	419675, 101747367, 421833, 395218, 396025	0.140303	80	254	5	12429	2	3
GO:BP	GO:0071605	monocyte chemotactic protein-1 production	395491, 404536	0.140303	12	254	2	12429	1	1
GO:BP	GO:0042670	retinal cone cell differentiation	395939, 100857896	0.140303	12	254	2	12429	0	2
GO:CC	GO:0097442	CA3 pyramidal cell dendrite	424188	0.140365	2	231	1	12199	0	1
GO:CC	GO:0071753	IgM immunoglobulin complex	374117	0.140365	2	231	1	12199	0	1
GO:CC	GO:0071193	Kv4.2-KChIP2 channel complex	374143	0.140365	2	231	1	12199	1	0
GO:CC	GO:0001726	ruffle	425524, 422740, 428871, 417241, 378932	0.140365	96	231	5	12199	3	2
GO:CC	GO:0062167	complement component C1q complex	419504	0.140365	2	231	1	12199	0	1
GO:CC	GO:0034674	integrin alpha5-beta1 complex	378932	0.140365	2	231	1	12199	1	0
GO:CC	GO:0034366	spherical high-density lipoprotein particle	396536	0.140365	2	231	1	12199	1	0
GO:CC	GO:0043511	inhibin complex	396361	0.140365	2	231	1	12199	0	1
GO:CC	GO:0043512	inhibin A complex	396361	0.140365	2	231	1	12199	0	1
GO:CC	GO:0060053	neurofilament cytoskeleton	395599	0.140365	2	231	1	12199	1	0
GO:CC	GO:0031436	BRCA1-BARD1 complex	424010	0.140365	2	231	1	12199	1	0
GO:CC	GO:1990584	cardiac Troponin complex	396032	0.140365	2	231	1	12199	0	1
GO:CC	GO:0032783	super elongation complex	424243	0.140365	2	231	1	12199	0	1
GO:CC	GO:0097059	CNTFR-CLCF1 complex	395885	0.140365	2	231	1	12199	1	0
GO:CC	GO:0120025	plasma membrane bounded cell projection	395101, 374143, 425524, 395167, 101748816, 373996, 771393, 420567, 395509, 429077, 418525, 422740, 415333, 422013, 419719, 414745, 424433, 396445, 428871, 772279, 417241, 395997, 422563, 768456, 378932, 404747, 395392, 424017, 395340, 424188	0.140365	1118	231	30	12199	19	11
GO:CC	GO:0002095	caveolar macromolecular signaling complex	373996	0.140365	2	231	1	12199	1	0
GO:CC	GO:0034705	potassium channel complex	374143, 430463, 768456, 424280	0.140616	67	231	4	12199	2	2
GO:BP	GO:0018212	peptidyl-tyrosine modification	425524, 373996, 418978, 395941, 378932, 421127	0.141459	109	254	6	12429	3	3
GO:BP	GO:0014032	neural crest cell development	396133, 414745, 395844, 395573	0.141459	54	254	4	12429	3	1
GO:BP	GO:0032637	interleukin-8 production	417241, 404536, 395703	0.14387	31	254	3	12429	1	2
GO:BP	GO:0032677	regulation of interleukin-8 production	417241, 404536, 395703	0.14387	31	254	3	12429	1	2
GO:BP	GO:2001057	reactive nitrogen species metabolic process	548626, 373996, 417241	0.14387	31	254	3	12429	1	2
GO:BP	GO:0055010	ventricular cardiac muscle tissue morphogenesis	396032, 374046, 421718	0.14387	31	254	3	12429	0	3
GO:BP	GO:0021879	forebrain neuron differentiation	396361, 422672, 424188	0.14387	31	254	3	12429	0	3
GO:BP	GO:0001837	epithelial to mesenchymal transition	395532, 395562, 395491, 428413, 395703, 421718	0.145755	110	254	6	12429	0	6
GO:CC	GO:0090665	glycoprotein complex	420567, 427215	0.146559	17	231	2	12199	2	0
GO:CC	GO:0042995	cell projection	395101, 374143, 425524, 395167, 101748816, 373996, 771393, 420567, 395509, 429077, 418525, 422740, 415333, 422013, 419719, 414745, 424433, 396445, 428871, 772279, 417241, 395997, 422563, 768456, 378932, 404747, 395392, 424017, 395340, 424188	0.146559	1141	231	30	12199	19	11
GO:BP	GO:0006812	monoatomic cation transport	374143, 373996, 430463, 421720, 417881, 771428, 427494, 424287, 396445, 423183, 772279, 426883, 423984, 404747, 374169, 378789, 421127, 424188, 428184	0.147468	572	254	19	12429	7	12
GO:BP	GO:0030001	metal ion transport	374143, 373996, 430463, 421720, 417881, 771428, 427494, 424287, 396445, 423183, 772279, 426883, 423984, 404747, 374169, 421127, 428184	0.147468	495	254	17	12429	7	10
GO:BP	GO:0048872	homeostasis of number of cells	418447, 428315, 396361, 421641, 777548, 414745, 423984, 421127, 427207	0.147692	206	254	9	12429	3	6
GO:BP	GO:0046620	regulation of organ growth	395491, 395097, 404747, 421718	0.147692	55	254	4	12429	1	3
GO:BP	GO:2000146	negative regulation of cell motility	425805, 422740, 395562, 417869, 414745, 424315, 404536, 769245	0.147692	173	254	8	12429	5	3
GO:BP	GO:0000165	MAPK cascade	425524, 396133, 373996, 423890, 395509, 418978, 414745, 417241, 395097, 395941, 417534, 404536, 421127, 396025, 395703	0.147735	420	254	15	12429	5	10
GO:BP	GO:0007186	G protein-coupled receptor signaling pathway	396538, 373996, 428315, 395618, 428071, 427494, 415333, 415616, 422013, 395324, 101749516, 431264, 396536, 772279, 428696, 396257, 416803, 101748451, 422150, 395340, 417534, 771582, 421127, 107049003, 416094	0.148202	811	254	25	12429	7	18
GO:CC	GO:0005911	cell-cell junction	418447, 420397, 421055, 425805, 396501, 414745, 427215, 378932, 428084, 769245	0.148512	281	231	10	12199	8	2
GO:BP	GO:0065008	regulation of biological quality	374143, 423385, 418447, 396133, 419280, 373996, 426544, 428315, 396361, 395509, 396032, 418525, 422740, 415333, 395324, 414745, 772291, 395844, 395876, 396536, 772279, 396243, 428413, 426883, 423782, 417241, 429086, 395939, 396257, 404747, 424017, 395340, 404536, 421127, 424188, 420617, 427207, 100858277, 395703, 421718, 769245, 771511, 416094	0.1486	1567	254	43	12429	14	29
GO:BP	GO:0009261	ribonucleotide catabolic process	419675, 101747367, 421833, 395218, 396025	0.148779	82	254	5	12429	2	3
GO:BP	GO:0071219	cellular response to molecule of bacterial origin	427225, 420872, 417241, 421127, 395703	0.148779	82	254	5	12429	0	5
GO:BP	GO:0098660	inorganic ion transmembrane transport	374143, 373996, 430463, 417881, 427494, 424287, 423183, 772279, 426883, 423984, 404747, 374169, 378789, 421127, 424188, 428184	0.150366	459	254	16	12429	6	10
GO:BP	GO:0048806	genitalia development	395509, 772291, 395703	0.152536	32	254	3	12429	0	3
GO:BP	GO:0035272	exocrine system development	395097, 395941, 395573	0.152536	32	254	3	12429	1	2
GO:BP	GO:0009948	anterior/posterior axis specification	770863, 395703, 421718	0.152536	32	254	3	12429	0	3
GO:BP	GO:0009116	nucleoside metabolic process	101747367, 421833, 396025	0.152536	32	254	3	12429	1	2
GO:BP	GO:0016049	cell growth	396133, 396361, 424248, 418525, 395562, 101747832, 395293, 395218, 395703, 420873	0.152751	242	254	10	12429	6	4
GO:BP	GO:0061548	ganglion development	395101, 414745	0.154189	13	254	2	12429	2	0
GO:BP	GO:0010893	positive regulation of steroid biosynthetic process	428242, 418533	0.154189	13	254	2	12429	0	2
GO:BP	GO:0010804	negative regulation of tumor necrosis factor-mediated signaling pathway	396536, 404536	0.154189	13	254	2	12429	2	0
GO:BP	GO:0070206	protein trimerization	396243, 426883	0.154189	13	254	2	12429	1	1
GO:BP	GO:0061298	retina vasculature development in camera-type eye	395509, 423782	0.154189	13	254	2	12429	0	2
GO:BP	GO:0006857	oligopeptide transport	396257, 378789	0.154189	13	254	2	12429	0	2
GO:BP	GO:0043588	skin development	395532, 396361, 425805, 395562, 420088, 396243, 395703	0.154189	143	254	7	12429	1	6
GO:BP	GO:0098703	calcium ion import across plasma membrane	427494, 772279	0.154189	13	254	2	12429	0	2
GO:BP	GO:0008210	estrogen metabolic process	395509, 429086	0.154189	13	254	2	12429	0	2
GO:BP	GO:0006910	phagocytosis, recognition	548626, 421061	0.154189	13	254	2	12429	0	2
GO:BP	GO:0038166	angiotensin-activated signaling pathway	373996, 396257	0.154189	13	254	2	12429	1	1
GO:BP	GO:0040037	negative regulation of fibroblast growth factor receptor signaling pathway	425805, 395703	0.154189	13	254	2	12429	1	1
GO:BP	GO:0051094	positive regulation of developmental process	395101, 396133, 395532, 396361, 429077, 418525, 425805, 421364, 395324, 424433, 395491, 101747832, 428413, 396227, 395097, 427790, 395939, 378932, 374203, 395573, 395255, 395703, 421718, 373919	0.154189	776	254	24	12429	12	12
GO:BP	GO:0046434	organophosphate catabolic process	419675, 771560, 101747367, 428871, 421833, 395218, 396025	0.154189	143	254	7	12429	2	5
GO:BP	GO:0062012	regulation of small molecule metabolic process	373996, 428242, 418533, 395491, 396536, 395097, 395218, 404536	0.155103	176	254	8	12429	3	5
GO:BP	GO:0060041	retina development in camera-type eye	395167, 395509, 418525, 423782, 395939, 100857896	0.155446	113	254	6	12429	2	4
GO:BP	GO:0042445	hormone metabolic process	395509, 772291, 395844, 429086, 395939, 427207	0.155446	113	254	6	12429	0	6
GO:BP	GO:0060070	canonical Wnt signaling pathway	395532, 373996, 395229, 395562, 414745, 770863, 428413, 395573, 395703	0.156973	210	254	9	12429	3	6
GO:BP	GO:0050728	negative regulation of inflammatory response	416716, 396536, 424315, 395941, 421833	0.156973	84	254	5	12429	1	4
GO:BP	GO:0042632	cholesterol homeostasis	373996, 428242, 418533, 396536	0.157211	57	254	4	12429	2	2
GO:BP	GO:0007044	cell-substrate junction assembly	396503, 396133, 422740, 378932	0.157211	57	254	4	12429	4	0
GO:BP	GO:0002067	glandular epithelial cell differentiation	373996, 396266, 414745, 395703	0.157211	57	254	4	12429	3	1
GO:BP	GO:0055092	sterol homeostasis	373996, 428242, 418533, 396536	0.157211	57	254	4	12429	2	2
GO:BP	GO:0046622	positive regulation of organ growth	395491, 395097, 421718	0.158355	33	254	3	12429	0	3
GO:BP	GO:0045927	positive regulation of growth	396133, 418525, 395491, 101747832, 395097, 395939, 421718	0.158355	145	254	7	12429	3	4
GO:BP	GO:0071496	cellular response to external stimulus	395532, 395562, 417241	0.158355	33	254	3	12429	0	3
GO:BP	GO:0030225	macrophage differentiation	417241, 693266, 404536	0.158355	33	254	3	12429	1	2
GO:BP	GO:0071260	cellular response to mechanical stimulus	395532, 395562, 417241	0.158355	33	254	3	12429	0	3
GO:BP	GO:0006814	sodium ion transport	421720, 417881, 772279, 426883, 404747, 428184	0.158516	114	254	6	12429	2	4
GO:BP	GO:0001822	kidney development	395509, 374185, 396266, 395562, 419719, 770863, 427207, 395703, 423272	0.158538	211	254	9	12429	2	7
GO:MF	GO:0005539	glycosaminoglycan binding	396133, 422672, 424315, 429124, 374117, 415818, 395565	0.158649	102	267	7	12696	2	5
GO:BP	GO:0001101	response to acid chemical	395532, 395509, 418978, 396243	0.16403	58	254	4	12429	0	4
GO:BP	GO:0034109	homotypic cell-cell adhesion	395509, 404747, 421127, 100858277	0.16403	58	254	4	12429	1	3
GO:BP	GO:2001235	positive regulation of apoptotic signaling pathway	373996, 396361, 425805, 417241, 395703	0.167769	86	254	5	12429	2	3
GO:CC	GO:0016528	sarcoplasm	416507, 107054877, 420190	0.16832	43	231	3	12199	3	0
GO:BP	GO:0009583	detection of light stimulus	424248, 772279, 100857896	0.168718	34	254	3	12429	1	2
GO:BP	GO:0051606	detection of stimulus	424248, 425805, 772279, 417241, 100857896, 374046	0.168718	116	254	6	12429	2	4
GO:BP	GO:0035567	non-canonical Wnt signaling pathway	395562, 770863, 395703	0.168718	34	254	3	12429	0	3
GO:BP	GO:0019233	sensory perception of pain	374143, 101749516, 771511	0.168718	34	254	3	12429	2	1
GO:BP	GO:1902932	positive regulation of alcohol biosynthetic process	428242, 418533	0.169748	14	254	2	12429	0	2
GO:BP	GO:0003407	neural retina development	395167, 418525, 395939, 100857896	0.169748	59	254	4	12429	2	2
GO:BP	GO:1902656	calcium ion import into cytosol	427494, 772279	0.169748	14	254	2	12429	0	2
GO:BP	GO:0045773	positive regulation of axon extension	396133, 418525	0.169748	14	254	2	12429	2	0
GO:BP	GO:0140058	neuron projection arborization	414745, 395703	0.169748	14	254	2	12429	1	1
GO:BP	GO:0001774	microglial cell activation	416716, 419504	0.169748	14	254	2	12429	0	2
GO:BP	GO:0042481	regulation of odontogenesis	425805, 373919	0.169748	14	254	2	12429	1	1
GO:BP	GO:0002573	myeloid leukocyte differentiation	428315, 770863, 424315, 417241, 693266, 404536, 421127	0.169748	148	254	7	12429	1	6
GO:BP	GO:0021953	central nervous system neuron differentiation	777386, 396361, 422672, 429077, 424433, 424188, 395703	0.169748	148	254	7	12429	3	4
GO:MF	GO:0005109	frizzled binding	395562, 428413, 395703	0.171304	27	267	3	12696	0	3
GO:MF	GO:1901618	organic hydroxy compound transmembrane transporter activity	428242, 418533, 404747	0.171304	27	267	3	12696	1	2
GO:MF	GO:0015294	solute:monoatomic cation symporter activity	417881, 420308, 404747, 378789, 424188	0.171304	73	267	5	12696	1	4
GO:MF	GO:0004855	xanthine oxidase activity	396025	0.171304	1	267	1	12696	0	1
GO:MF	GO:0140677	molecular function activator activity	112530472, 396133, 373996, 396361, 418978, 395618, 422740, 415333, 395562, 100499189, 396536, 374109, 429124, 429021, 395097, 395941, 395451, 417534, 404536, 395255, 395703, 771511	0.171304	606	267	22	12696	12	10
GO:MF	GO:0008336	gamma-butyrobetaine dioxygenase activity	426932	0.171304	1	267	1	12696	1	0
GO:MF	GO:0035757	chemokine (C-C motif) ligand 19 binding	428315	0.171304	1	267	1	12696	0	1
GO:MF	GO:0070674	hypoxanthine dehydrogenase activity	396025	0.171304	1	267	1	12696	0	1
GO:MF	GO:0070653	high-density lipoprotein particle receptor binding	396536	0.171304	1	267	1	12696	1	0
GO:MF	GO:0035758	chemokine (C-C motif) ligand 21 binding	428315	0.171304	1	267	1	12696	0	1
GO:MF	GO:0016849	phosphorus-oxygen lyase activity	422013, 422827, 395340	0.171304	22	267	3	12696	2	1
GO:MF	GO:0019957	C-C chemokine binding	428315, 395324	0.171304	8	267	2	12696	0	2
GO:MF	GO:0005335	serotonin:sodium:chloride symporter activity	404747	0.171304	1	267	1	12696	1	0
GO:MF	GO:0005043	netrin receptor activity involved in chemorepulsion	395101	0.171304	1	267	1	12696	1	0
GO:MF	GO:0031710	neuromedin B receptor binding	415333	0.171304	1	267	1	12696	0	1
GO:MF	GO:0005115	receptor tyrosine kinase-like orphan receptor binding	395703	0.171304	1	267	1	12696	0	1
GO:MF	GO:0005125	cytokine activity	396361, 395562, 100499189, 395451, 417534, 395703	0.171304	97	267	6	12696	1	5
GO:MF	GO:0033764	steroid dehydrogenase activity, acting on the CH-OH group of donors, NAD or NADP as acceptor	771930, 772291, 429086	0.171304	19	267	3	12696	1	2
GO:MF	GO:0170055	lipid transmembrane transporter activity	428242, 418533, 769933	0.171304	28	267	3	12696	0	3
GO:MF	GO:0016726	oxidoreductase activity, acting on CH or CH2 groups, NAD or NADP as acceptor	396025	0.171304	1	267	1	12696	0	1
GO:MF	GO:0015026	coreceptor activity	425524, 425805, 107049003	0.171304	23	267	3	12696	2	1
GO:MF	GO:0016727	oxidoreductase activity, acting on CH or CH2 groups, oxygen as acceptor	396025	0.171304	1	267	1	12696	0	1
GO:MF	GO:0022829	wide pore channel activity	420397, 396501, 428084	0.171304	21	267	3	12696	2	1
GO:MF	GO:0004854	xanthine dehydrogenase activity	396025	0.171304	1	267	1	12696	0	1
GO:MF	GO:0004016	adenylate cyclase activity	422013, 395340	0.171304	9	267	2	12696	2	0
GO:MF	GO:0008083	growth factor activity	112530472, 396361, 418978, 100499189, 395097, 395255	0.171304	96	267	6	12696	3	3
GO:MF	GO:0005201	extracellular matrix structural constituent	395532, 396243, 374046	0.171304	28	267	3	12696	0	3
GO:MF	GO:0016504	peptidase activator activity	396133, 373996, 429124	0.171304	23	267	3	12696	3	0
GO:MF	GO:0004028	3-chloroallyl aldehyde dehydrogenase activity	395844	0.171304	1	267	1	12696	0	1
GO:MF	GO:0004222	metalloendopeptidase activity	419529, 423946, 769592, 415515, 419407, 100858277	0.171304	85	267	6	12696	0	6
GO:MF	GO:0015657	branched-chain amino acid:sodium symporter activity	417881	0.171304	1	267	1	12696	0	1
GO:MF	GO:0015280	ligand-gated sodium channel activity	426883, 428184	0.171304	11	267	2	12696	1	1
GO:MF	GO:0047291	lactosylceramide alpha-2,3-sialyltransferase activity	407775	0.171304	1	267	1	12696	0	1
GO:MF	GO:0008426	protein kinase C inhibitor activity	396227	0.171304	1	267	1	12696	1	0
GO:MF	GO:0038147	C-X-C motif chemokine 12 receptor activity	395324	0.171304	1	267	1	12696	0	1
GO:MF	GO:0038117	C-C motif chemokine 19 receptor activity	428315	0.171304	1	267	1	12696	0	1
GO:MF	GO:0050998	nitric-oxide synthase binding	373996, 404747	0.171304	9	267	2	12696	2	0
GO:MF	GO:0016663	oxidoreductase activity, acting on other nitrogenous compounds as donors, oxygen as acceptor	101747367	0.171304	1	267	1	12696	1	0
GO:MF	GO:0005161	platelet-derived growth factor receptor binding	395509, 418978	0.171304	7	267	2	12696	0	2
GO:MF	GO:0050840	extracellular matrix binding	396538, 417147, 414745, 768688	0.171304	38	267	4	12696	2	2
GO:MF	GO:0008236	serine-type peptidase activity	101748816, 395876, 421839, 769290, 395941, 424280, 770454	0.171304	129	267	7	12696	2	5
GO:MF	GO:0001872	(1->3)-beta-D-glucan binding	548626	0.171304	1	267	1	12696	0	1
GO:MF	GO:0008430	selenium binding	427638, 424593	0.171304	7	267	2	12696	2	0
GO:MF	GO:0050484	GMP 5'-nucleotidase activity	421833	0.171304	1	267	1	12696	0	1
GO:MF	GO:0050340	thymidylate 5'-phosphatase activity	421833	0.171304	1	267	1	12696	0	1
GO:MF	GO:0004467	long-chain fatty acid-CoA ligase activity	423896, 769933	0.171304	9	267	2	12696	0	2
GO:MF	GO:0038121	C-C motif chemokine 21 receptor activity	428315	0.171304	1	267	1	12696	0	1
GO:MF	GO:0008238	exopeptidase activity	100858707, 421364, 423951, 107054267, 427507	0.171304	74	267	5	12696	0	5
GO:MF	GO:1905030	voltage-gated monoatomic ion channel activity involved in regulation of postsynaptic membrane potential	374143	0.171304	1	267	1	12696	1	0
GO:MF	GO:0038187	pattern recognition receptor activity	417241, 421061	0.171304	10	267	2	12696	0	2
GO:MF	GO:0033691	sialic acid binding	404536	0.171304	1	267	1	12696	1	0
GO:MF	GO:0016229	steroid dehydrogenase activity	771930, 772291, 429086	0.171304	21	267	3	12696	1	2
GO:MF	GO:0070320	inward rectifier potassium channel inhibitor activity	373996	0.171304	1	267	1	12696	1	0
GO:MF	GO:0018820	cyanamide hydratase activity	396257	0.171304	1	267	1	12696	0	1
GO:MF	GO:0005018	platelet-derived growth factor alpha-receptor activity	395509	0.171304	1	267	1	12696	0	1
GO:MF	GO:0008252	nucleotidase activity	419675, 421833	0.171304	11	267	2	12696	1	1
GO:MF	GO:0004846	urate oxidase activity	101747367	0.171304	1	267	1	12696	1	0
GO:MF	GO:0060422	peptidyl-dipeptidase inhibitor activity	770863	0.171304	1	267	1	12696	0	1
GO:MF	GO:0008253	5'-nucleotidase activity	419675, 421833	0.171304	10	267	2	12696	1	1
GO:MF	GO:0008427	calcium-dependent protein kinase inhibitor activity	100858651	0.171304	1	267	1	12696	0	1
GO:MF	GO:0016787	hydrolase activity	419675, 100858707, 419529, 101748816, 418417, 121106623, 429071, 423946, 431653, 423890, 771560, 428242, 416507, 769592, 112532140, 121109412, 418533, 421364, 417869, 423668, 427868, 420088, 428871, 395876, 423951, 422827, 421839, 424315, 428259, 769290, 770705, 395941, 427401, 107051636, 415515, 395358, 107057619, 424280, 770454, 107054267, 419407, 396257, 416943, 428499, 693266, 421833, 424017,…	0.171304	1854	267	52	12696	14	38
GO:MF	GO:0005178	integrin binding	396133, 431264, 395097, 378932, 404747	0.171304	74	267	5	12696	3	2
GO:BP	GO:0038116	chemokine (C-C motif) ligand 21 signaling pathway	428315	0.171738	2	254	1	12429	0	1
GO:BP	GO:0071650	negative regulation of chemokine (C-C motif) ligand 5 production	423272	0.171738	2	254	1	12429	0	1
GO:BP	GO:0009164	nucleoside catabolic process	101747367, 396025	0.171738	15	254	2	12429	1	1
GO:BP	GO:0051492	regulation of stress fiber assembly	421053, 422740, 395562, 396536	0.171738	62	254	4	12429	2	2
GO:BP	GO:0001754	eye photoreceptor cell differentiation	418525, 395939, 100857896	0.171738	37	254	3	12429	1	2
GO:BP	GO:0150077	regulation of neuroinflammatory response	416716, 768673	0.171738	15	254	2	12429	0	2
GO:BP	GO:0046090	deoxyadenosine metabolic process	101747367	0.171738	2	254	1	12429	1	0
GO:BP	GO:0008585	female gonad development	548626, 396361, 395509, 424315	0.171738	62	254	4	12429	0	4
GO:BP	GO:1905383	protein localization to presynapse	396227	0.171738	2	254	1	12429	1	0
GO:BP	GO:0052403	negative regulation by host of symbiont catalytic activity	548626	0.171738	2	254	1	12429	0	1
GO:BP	GO:0002866	positive regulation of acute inflammatory response to antigenic stimulus	428315	0.171738	2	254	1	12429	0	1
GO:BP	GO:0070430	positive regulation of nucleotide-binding oligomerization domain containing 1 signaling pathway	417241	0.171738	2	254	1	12429	0	1
GO:BP	GO:0071109	superior temporal gyrus development	768456	0.171738	2	254	1	12429	0	1
GO:BP	GO:0099641	anterograde axonal protein transport	396227	0.171738	2	254	1	12429	1	0
GO:BP	GO:0060390	regulation of SMAD protein signal transduction	396361, 100859365, 415533	0.171738	36	254	3	12429	1	2
GO:BP	GO:0002065	columnar/cuboidal epithelial cell differentiation	373996, 396266, 395562, 414745, 395703	0.171738	91	254	5	12429	3	2
GO:BP	GO:1905397	activated CD8-positive, alpha-beta T cell apoptotic process	423272	0.171738	2	254	1	12429	0	1
GO:BP	GO:1904237	positive regulation of substrate-dependent cell migration, cell attachment to substrate	396133	0.171738	2	254	1	12429	1	0
GO:BP	GO:0150076	neuroinflammatory response	416716, 419504, 768673	0.171738	35	254	3	12429	0	3
GO:BP	GO:0001666	response to hypoxia	373996, 422672, 395324, 395491, 427790, 395255	0.171738	120	254	6	12429	3	3
GO:BP	GO:0003195	tricuspid valve formation	421718	0.171738	2	254	1	12429	0	1
GO:BP	GO:0006952	defense response	548626, 396133, 373996, 428315, 426274, 416716, 419504, 423668, 100858651, 431264, 768673, 396536, 426883, 424315, 417241, 395941, 420418, 421061, 374117, 421833, 417534, 421127, 395703, 423272	0.171738	791	254	24	12429	4	20
GO:BP	GO:0044091	membrane biogenesis	373996, 414745, 770104	0.171738	37	254	3	12429	3	0
GO:BP	GO:0038086	VEGF-activated platelet-derived growth factor receptor signaling pathway	395509	0.171738	2	254	1	12429	0	1
GO:BP	GO:0034380	high-density lipoprotein particle assembly	396536	0.171738	2	254	1	12429	1	0
GO:BP	GO:0003323	type B pancreatic cell development	414745, 395703	0.171738	15	254	2	12429	1	1
GO:BP	GO:0070426	positive regulation of nucleotide-binding domain, leucine rich repeat containing receptor signaling pathway	417241	0.171738	2	254	1	12429	0	1
GO:BP	GO:0032971	regulation of muscle filament sliding	396032	0.171738	2	254	1	12429	0	1
GO:BP	GO:0035666	TRIF-dependent toll-like receptor signaling pathway	417241	0.171738	2	254	1	12429	0	1
GO:BP	GO:0002066	columnar/cuboidal epithelial cell development	396266, 414745, 395703	0.171738	37	254	3	12429	2	1
GO:BP	GO:0070434	positive regulation of nucleotide-binding oligomerization domain containing 2 signaling pathway	417241	0.171738	2	254	1	12429	0	1
GO:BP	GO:0003231	cardiac ventricle development	396032, 395562, 374046, 395703, 421718	0.171738	88	254	5	12429	0	5
GO:BP	GO:0021773	striatal medium spiny neuron differentiation	396361	0.171738	2	254	1	12429	0	1
GO:BP	GO:0055007	cardiac muscle cell differentiation	395509, 396266, 427790, 421718	0.171738	62	254	4	12429	2	2
GO:BP	GO:0038083	peptidyl-tyrosine autophosphorylation	373996	0.171738	2	254	1	12429	1	0
GO:BP	GO:0010446	response to alkaline pH	420088	0.171738	2	254	1	12429	0	1
GO:BP	GO:0017015	regulation of transforming growth factor beta receptor signaling pathway	417147, 100859365, 415533, 428413, 374203	0.171738	90	254	5	12429	1	4
GO:BP	GO:0030193	regulation of blood coagulation	373996, 395509, 100858277	0.171738	36	254	3	12429	1	2
GO:BP	GO:0046386	deoxyribose phosphate catabolic process	419675, 101747367	0.171738	15	254	2	12429	2	0
GO:BP	GO:0097006	regulation of plasma lipoprotein particle levels	418533, 396536, 404536	0.171738	35	254	3	12429	2	1
GO:BP	GO:0086053	AV node cell to bundle of His cell communication by electrical coupling	396501	0.171738	2	254	1	12429	1	0
GO:BP	GO:0030178	negative regulation of Wnt signaling pathway	373996, 395562, 414745, 770863, 395573, 395703	0.171738	122	254	6	12429	3	3
GO:BP	GO:0036514	dopaminergic neuron axon guidance	395703	0.171738	2	254	1	12429	0	1
GO:BP	GO:0090088	regulation of oligopeptide transport	396257	0.171738	2	254	1	12429	0	1
GO:BP	GO:1904407	positive regulation of nitric oxide metabolic process	548626, 417241	0.171738	15	254	2	12429	0	2
GO:BP	GO:0001541	ovarian follicle development	548626, 396361, 424315	0.171738	36	254	3	12429	0	3
GO:BP	GO:0090024	negative regulation of neutrophil chemotaxis	424315	0.171738	2	254	1	12429	0	1
GO:BP	GO:2001150	positive regulation of dipeptide transmembrane transport	396257	0.171738	2	254	1	12429	0	1
GO:BP	GO:0036515	serotonergic neuron axon guidance	395703	0.171738	2	254	1	12429	0	1
GO:BP	GO:2000525	positive regulation of T cell costimulation	428315	0.171738	2	254	1	12429	0	1
GO:BP	GO:0006958	complement activation, classical pathway	419504	0.171738	2	254	1	12429	0	1
GO:BP	GO:0032496	response to lipopolysaccharide	428315, 427225, 420872, 417241, 421127, 395703	0.171738	123	254	6	12429	0	6
GO:BP	GO:0045766	positive regulation of angiogenesis	421364, 396227, 378932, 395255, 395703	0.171738	90	254	5	12429	3	2
GO:BP	GO:0038091	positive regulation of cell proliferation by VEGF-activated platelet derived growth factor receptor signaling pathway	395509	0.171738	2	254	1	12429	0	1
GO:BP	GO:0014033	neural crest cell differentiation	396133, 414745, 395844, 395573	0.171738	62	254	4	12429	3	1
GO:BP	GO:0038016	insulin receptor internalization	373996	0.171738	2	254	1	12429	1	0
GO:BP	GO:1905403	negative regulation of activated CD8-positive, alpha-beta T cell apoptotic process	423272	0.171738	2	254	1	12429	0	1
GO:BP	GO:0032944	regulation of mononuclear cell proliferation	427225, 422827, 417241, 395097, 421127, 423272	0.171738	120	254	6	12429	0	6
GO:BP	GO:0071623	negative regulation of granulocyte chemotaxis	424315	0.171738	2	254	1	12429	0	1
GO:BP	GO:0140882	zinc export across plasma membrane	424287	0.171738	2	254	1	12429	1	0
GO:BP	GO:0060414	aorta smooth muscle tissue morphogenesis	396445	0.171738	2	254	1	12429	1	0
GO:BP	GO:0051148	negative regulation of muscle cell differentiation	395678, 395097, 421718	0.171738	35	254	3	12429	1	2
GO:BP	GO:0090089	regulation of dipeptide transport	396257	0.171738	2	254	1	12429	0	1
GO:BP	GO:0072176	nephric duct development	395562, 770863	0.171738	15	254	2	12429	0	2
GO:BP	GO:0072272	proximal/distal pattern formation involved in metanephric nephron development	374185	0.171738	2	254	1	12429	1	0
GO:BP	GO:0051151	negative regulation of smooth muscle cell differentiation	395678, 421718	0.171738	15	254	2	12429	1	1
GO:BP	GO:0006161	deoxyguanosine catabolic process	101747367	0.171738	2	254	1	12429	1	0
GO:BP	GO:0048842	positive regulation of axon extension involved in axon guidance	418525	0.171738	2	254	1	12429	1	0
GO:BP	GO:2000027	regulation of animal organ morphogenesis	425805, 395941, 395703, 373919	0.171738	62	254	4	12429	1	3
GO:BP	GO:0007223	Wnt signaling pathway, calcium modulating pathway	395703	0.171738	2	254	1	12429	0	1
GO:BP	GO:0061552	ganglion morphogenesis	414745	0.171738	2	254	1	12429	1	0
GO:BP	GO:0090500	endocardial cushion to mesenchymal transition	421718	0.171738	2	254	1	12429	0	1
GO:BP	GO:0072138	mesenchymal cell proliferation involved in ureteric bud development	770863	0.171738	2	254	1	12429	0	1
GO:BP	GO:0060973	cell migration involved in heart development	396133, 395491	0.171738	15	254	2	12429	1	1
GO:BP	GO:0072523	purine-containing compound catabolic process	419675, 101747367, 421833, 395218, 396025	0.171738	90	254	5	12429	2	3
GO:BP	GO:0048864	stem cell development	396133, 414745, 395844, 395573	0.171738	60	254	4	12429	3	1
GO:BP	GO:1902995	positive regulation of phospholipid efflux	396536	0.171738	2	254	1	12429	1	0
GO:BP	GO:0006694	steroid biosynthetic process	428242, 418533, 772291, 396536, 429086	0.171738	92	254	5	12429	1	4
GO:BP	GO:0061642	chemoattraction of axon	395703	0.171738	2	254	1	12429	0	1
GO:BP	GO:0042453	deoxyguanosine metabolic process	101747367	0.171738	2	254	1	12429	1	0
GO:BP	GO:1903844	regulation of cellular response to transforming growth factor beta stimulus	417147, 100859365, 415533, 428413, 374203	0.171738	91	254	5	12429	1	4
GO:BP	GO:0060279	positive regulation of ovulation	396361	0.171738	2	254	1	12429	0	1
GO:BP	GO:1904235	regulation of substrate-dependent cell migration, cell attachment to substrate	396133	0.171738	2	254	1	12429	1	0
GO:BP	GO:2000648	positive regulation of stem cell proliferation	373941, 395703, 373919	0.171738	35	254	3	12429	0	3
GO:BP	GO:0010817	regulation of hormone levels	418447, 396361, 395509, 415333, 772291, 395844, 429086, 395939, 395340, 427207, 416094	0.171738	287	254	11	12429	2	9
GO:BP	GO:0071486	cellular response to high light intensity	772279	0.171738	2	254	1	12429	0	1
GO:BP	GO:0009612	response to mechanical stimulus	395532, 395562, 417241, 768456, 374046	0.171738	91	254	5	12429	0	5
GO:BP	GO:0072277	metanephric glomerular capillary formation	395509	0.171738	2	254	1	12429	0	1
GO:BP	GO:0051896	regulation of phosphatidylinositol 3-kinase/protein kinase B signal transduction	396133, 395509, 418978, 395491, 395097, 395941, 396025	0.171738	154	254	7	12429	1	6
GO:BP	GO:0009966	regulation of signal transduction	425524, 396133, 421634, 395532, 373996, 428315, 396361, 423890, 395509, 418978, 417147, 420872, 100859365, 395618, 425805, 422740, 428863, 373941, 395562, 395324, 414745, 770863, 395491, 395876, 415533, 396536, 772279, 428413, 396227, 424315, 429021, 417241, 395097, 395941, 101748451, 374203, 395218, 417534, 404536, 421127, 107049003, 395573, 396025, 395703, 421718, 373919, 416094	0.171738	1777	254	47	12429	13	34
GO:BP	GO:0045216	cell-cell junction organization	373996, 396501, 395562, 414745, 768456, 769245	0.171738	119	254	6	12429	4	2
GO:BP	GO:2000809	positive regulation of synaptic vesicle clustering	414745	0.171738	2	254	1	12429	1	0
GO:BP	GO:0034136	negative regulation of toll-like receptor 2 signaling pathway	421127	0.171738	2	254	1	12429	0	1
GO:BP	GO:0048483	autonomic nervous system development	396133, 404747, 395573	0.171738	36	254	3	12429	3	0
GO:BP	GO:0060197	cloacal septation	395562	0.171738	2	254	1	12429	0	1
GO:BP	GO:1990680	response to melanocyte-stimulating hormone	772279	0.171738	2	254	1	12429	0	1
GO:BP	GO:2000050	regulation of non-canonical Wnt signaling pathway	770863, 395703	0.171738	15	254	2	12429	0	2
GO:BP	GO:1902623	negative regulation of neutrophil migration	424315	0.171738	2	254	1	12429	0	1
GO:BP	GO:0002408	myeloid dendritic cell chemotaxis	428315	0.171738	2	254	1	12429	0	1
GO:BP	GO:0030516	regulation of axon extension	396133, 418525, 395703	0.171738	37	254	3	12429	2	1
GO:BP	GO:0021682	nerve maturation	772279	0.171738	2	254	1	12429	0	1
GO:BP	GO:0060060	post-embryonic retina morphogenesis in camera-type eye	418525	0.171738	2	254	1	12429	1	0
GO:BP	GO:0007159	leukocyte cell-cell adhesion	418447, 373996, 428315, 427225, 395097, 378932, 421833, 423272	0.171738	188	254	8	12429	3	5
GO:BP	GO:0050670	regulation of lymphocyte proliferation	427225, 422827, 417241, 395097, 421127, 423272	0.171738	119	254	6	12429	0	6
GO:BP	GO:0045445	myoblast differentiation	395562, 396536, 427790, 395703	0.171738	63	254	4	12429	2	2
GO:BP	GO:0045429	positive regulation of nitric oxide biosynthetic process	548626, 417241	0.171738	15	254	2	12429	0	2
GO:BP	GO:0060067	cervix development	395703	0.171738	2	254	1	12429	0	1
GO:BP	GO:0060157	urinary bladder development	427790	0.171738	2	254	1	12429	1	0
GO:BP	GO:0021637	trigeminal nerve structural organization	414745	0.171738	2	254	1	12429	1	0
GO:BP	GO:0021636	trigeminal nerve morphogenesis	414745	0.171738	2	254	1	12429	1	0
GO:BP	GO:0021605	cranial nerve maturation	772279	0.171738	2	254	1	12429	0	1
GO:BP	GO:0070667	negative regulation of mast cell proliferation	421127	0.171738	2	254	1	12429	0	1
GO:BP	GO:0033993	response to lipid	373996, 428315, 427225, 420872, 429077, 418533, 422013, 424433, 395844, 417241, 395340, 421127, 395703	0.171738	366	254	13	12429	5	8
GO:BP	GO:0097118	neuroligin clustering involved in postsynaptic membrane assembly	414745	0.171738	2	254	1	12429	1	0
GO:BP	GO:1901749	leukotriene D4 catabolic process	107054267	0.171738	2	254	1	12429	0	1
GO:BP	GO:0035844	cloaca development	395562	0.171738	2	254	1	12429	0	1
GO:BP	GO:1901748	leukotriene D4 metabolic process	107054267	0.171738	2	254	1	12429	0	1
GO:BP	GO:0045834	positive regulation of lipid metabolic process	428242, 418533, 395491, 396536	0.171738	63	254	4	12429	1	3
GO:BP	GO:1901700	response to oxygen-containing compound	396538, 418447, 373996, 428315, 395509, 427225, 420872, 429077, 425805, 422013, 424433, 395844, 772279, 417241, 395097, 395941, 396257, 421833, 374169, 395340, 421127, 395703, 416094	0.171738	750	254	23	12429	8	15
GO:BP	GO:0060948	cardiac vascular smooth muscle cell development	421718	0.171738	2	254	1	12429	0	1
GO:BP	GO:0032707	negative regulation of interleukin-23 production	417241	0.171738	2	254	1	12429	0	1
GO:BP	GO:0009644	response to high light intensity	772279	0.171738	2	254	1	12429	0	1
GO:BP	GO:1905402	regulation of activated CD8-positive, alpha-beta T cell apoptotic process	423272	0.171738	2	254	1	12429	0	1
GO:BP	GO:1990834	response to odorant	772279	0.171738	2	254	1	12429	0	1
GO:BP	GO:2000448	positive regulation of macrophage migration inhibitory factor signaling pathway	395324	0.171738	2	254	1	12429	0	1
GO:BP	GO:0006157	deoxyadenosine catabolic process	101747367	0.171738	2	254	1	12429	1	0
GO:BP	GO:0060354	negative regulation of cell adhesion molecule production	396536	0.171738	2	254	1	12429	1	0
GO:BP	GO:0021884	forebrain neuron development	422672, 424188	0.171738	15	254	2	12429	0	2
GO:BP	GO:0062009	secondary palate development	395562, 395703	0.171738	15	254	2	12429	0	2
GO:BP	GO:1902994	regulation of phospholipid efflux	396536	0.171738	2	254	1	12429	1	0
GO:BP	GO:0001878	response to yeast	548626	0.171738	2	254	1	12429	0	1
GO:BP	GO:0010562	positive regulation of phosphorus metabolic process	425524, 373996, 418978, 418525, 395941, 378932, 404536, 421127, 395255, 395703, 769245	0.171738	295	254	11	12429	7	4
GO:BP	GO:0006147	guanine catabolic process	101747367	0.171738	2	254	1	12429	1	0
GO:BP	GO:0008037	cell recognition	548626, 428315, 418525, 421061	0.171738	61	254	4	12429	1	3
GO:BP	GO:2000520	regulation of immunological synapse formation	428315	0.171738	2	254	1	12429	0	1
GO:BP	GO:2000522	positive regulation of immunological synapse formation	428315	0.171738	2	254	1	12429	0	1
GO:BP	GO:0001934	positive regulation of protein phosphorylation	425524, 373996, 418978, 395941, 378932, 404536, 421127, 395255, 395703, 769245	0.171738	253	254	10	12429	6	4
GO:BP	GO:0071709	membrane assembly	373996, 414745, 770104	0.171738	36	254	3	12429	3	0
GO:BP	GO:1900084	regulation of peptidyl-tyrosine autophosphorylation	373996	0.171738	2	254	1	12429	1	0
GO:BP	GO:0099640	axo-dendritic protein transport	396227	0.171738	2	254	1	12429	1	0
GO:BP	GO:1900046	regulation of hemostasis	373996, 395509, 100858277	0.171738	37	254	3	12429	1	2
GO:BP	GO:2000523	regulation of T cell costimulation	428315	0.171738	2	254	1	12429	0	1
GO:BP	GO:0048852	diencephalon morphogenesis	395703	0.171738	2	254	1	12429	0	1
GO:BP	GO:1903998	regulation of eating behavior	772279	0.171738	2	254	1	12429	0	1
GO:BP	GO:0002864	regulation of acute inflammatory response to antigenic stimulus	428315	0.171738	2	254	1	12429	0	1
GO:BP	GO:0150146	cell junction disassembly	428197, 419504	0.171738	15	254	2	12429	0	2
GO:BP	GO:0072276	metanephric glomerulus vasculature morphogenesis	395509	0.171738	2	254	1	12429	0	1
GO:BP	GO:0070245	positive regulation of thymocyte apoptotic process	395703	0.171738	2	254	1	12429	0	1
GO:BP	GO:0072275	metanephric glomerulus morphogenesis	395509	0.171738	2	254	1	12429	0	1
GO:BP	GO:0045937	positive regulation of phosphate metabolic process	425524, 373996, 418978, 418525, 395941, 378932, 404536, 421127, 395255, 395703, 769245	0.171738	295	254	11	12429	7	4
GO:BP	GO:2001014	regulation of skeletal muscle cell differentiation	395491, 427790	0.171738	15	254	2	12429	1	1
GO:BP	GO:0010903	negative regulation of very-low-density lipoprotein particle remodeling	396536	0.171738	2	254	1	12429	1	0
GO:BP	GO:0048339	paraxial mesoderm development	395562, 395703	0.171738	15	254	2	12429	0	2
GO:BP	GO:1900425	negative regulation of defense response to bacterium	423272	0.171738	2	254	1	12429	0	1
GO:BP	GO:0097474	retinal cone cell apoptotic process	395939	0.171738	2	254	1	12429	0	1
GO:BP	GO:0036100	leukotriene catabolic process	107054267	0.171738	2	254	1	12429	0	1
GO:BP	GO:1900738	positive regulation of phospholipase C-activating G protein-coupled receptor signaling pathway	416094	0.171738	2	254	1	12429	0	1
GO:BP	GO:0006508	proteolysis	100858707, 419529, 101748816, 429071, 373996, 423946, 100859439, 769592, 112532140, 421364, 422752, 427868, 395876, 423951, 421839, 769290, 395941, 107051636, 415515, 424280, 770454, 107054267, 419407, 428768, 693266, 100858277, 427507	0.171738	918	254	27	12429	8	19
GO:BP	GO:2001148	regulation of dipeptide transmembrane transport	396257	0.171738	2	254	1	12429	0	1
GO:BP	GO:0045926	negative regulation of growth	396361, 395562, 770863, 404747, 395218, 395703	0.171738	117	254	6	12429	1	5
GO:BP	GO:0150115	cell-substrate junction organization	396503, 396133, 422740, 378932	0.171738	62	254	4	12429	4	0
GO:BP	GO:0042219	modified amino acid catabolic process	395939, 416943	0.171738	15	254	2	12429	1	1
GO:BP	GO:0022603	regulation of anatomical structure morphogenesis	396133, 419280, 418525, 425805, 422740, 421364, 414745, 101747832, 428413, 396227, 429021, 395941, 378932, 395255, 395703, 373919	0.171738	479	254	16	12429	10	6
GO:BP	GO:2000878	positive regulation of oligopeptide transport	396257	0.171738	2	254	1	12429	0	1
GO:BP	GO:2000880	positive regulation of dipeptide transport	396257	0.171738	2	254	1	12429	0	1
GO:BP	GO:0010742	macrophage derived foam cell differentiation	404536, 395703	0.172501	16	254	2	12429	1	1
GO:BP	GO:1903426	regulation of reactive oxygen species biosynthetic process	417241, 423272	0.172501	16	254	2	12429	0	2
GO:BP	GO:0001502	cartilage condensation	414745, 374046	0.172501	16	254	2	12429	1	1
GO:BP	GO:0032620	interleukin-17 production	417241, 423272	0.172501	16	254	2	12429	0	2
GO:BP	GO:0032733	positive regulation of interleukin-10 production	417241, 395941	0.172501	16	254	2	12429	0	2
GO:BP	GO:2000209	regulation of anoikis	373996, 378932	0.172501	16	254	2	12429	2	0
GO:BP	GO:0002269	leukocyte activation involved in inflammatory response	416716, 419504	0.172501	16	254	2	12429	0	2
GO:BP	GO:0034312	diol biosynthetic process	420088, 395729	0.172501	16	254	2	12429	0	2
GO:BP	GO:0090077	foam cell differentiation	404536, 395703	0.172501	16	254	2	12429	1	1
GO:BP	GO:0007157	heterophilic cell-cell adhesion via plasma membrane cell adhesion molecules	414745, 378932	0.172501	16	254	2	12429	2	0
GO:BP	GO:1904385	cellular response to angiotensin	373996, 396257	0.172501	16	254	2	12429	1	1
GO:BP	GO:0014002	astrocyte development	419504, 417241	0.172501	16	254	2	12429	0	2
GO:BP	GO:0060907	positive regulation of macrophage cytokine production	417241, 395703	0.172501	16	254	2	12429	0	2
GO:BP	GO:0009264	deoxyribonucleotide catabolic process	419675, 101747367	0.172501	16	254	2	12429	2	0
GO:BP	GO:0032660	regulation of interleukin-17 production	417241, 423272	0.172501	16	254	2	12429	0	2
GO:BP	GO:0050680	negative regulation of epithelial cell proliferation	373996, 425805, 770863, 396025, 395703	0.17356	93	254	5	12429	2	3
GO:BP	GO:0035270	endocrine system development	395509, 395562, 414745, 396536, 395703	0.17356	93	254	5	12429	2	3
GO:BP	GO:0036293	response to decreased oxygen levels	373996, 422672, 395324, 395491, 427790, 395255	0.17356	124	254	6	12429	3	3
GO:BP	GO:0003229	ventricular cardiac muscle tissue development	396032, 374046, 421718	0.174224	38	254	3	12429	0	3
GO:BP	GO:0070373	negative regulation of ERK1 and ERK2 cascade	417241, 404536, 421127	0.174224	38	254	3	12429	1	2
GO:BP	GO:0010718	positive regulation of epithelial to mesenchymal transition	395532, 395491, 428413	0.174224	38	254	3	12429	0	3
GO:BP	GO:0030199	collagen fibril organization	395532, 396243, 374046	0.174224	38	254	3	12429	0	3
GO:BP	GO:0002376	immune system process	427448, 418447, 548626, 396133, 373996, 428315, 396361, 427225, 426274, 420872, 416716, 419504, 777548, 395324, 101749516, 396536, 422827, 424315, 423984, 417241, 395097, 421061, 374117, 424017, 395451, 417534, 404536, 421127, 427207, 395255, 395703, 373919, 771511, 423272	0.174235	1230	254	34	12429	8	26
GO:BP	GO:1901701	cellular response to oxygen-containing compound	396538, 373996, 395509, 427225, 420872, 429077, 425805, 422013, 424433, 395844, 417241, 395097, 395941, 396257, 395340, 421127, 395703, 416094	0.174235	566	254	18	12429	7	11
GO:BP	GO:0015850	organic hydroxy compound transport	373996, 428242, 418533, 396536, 404747, 395392, 404536	0.174524	157	254	7	12429	5	2
GO:BP	GO:0042692	muscle cell differentiation	395509, 395678, 396266, 414745, 396176, 395097, 427401, 427790, 421718	0.175957	226	254	9	12429	6	3
GO:CC	GO:0005901	caveola	419280, 373996, 422740	0.176323	44	231	3	12199	2	1
GO:MF	GO:0017171	serine hydrolase activity	101748816, 395876, 421839, 769290, 395941, 424280, 770454	0.176354	133	267	7	12696	2	5
GO:BP	GO:0031348	negative regulation of defense response	416716, 396536, 424315, 395941, 421833, 423272	0.177304	125	254	6	12429	1	5
GO:BP	GO:1901888	regulation of cell junction assembly	373996, 422740, 768456, 424017, 395703, 769245	0.177304	125	254	6	12429	3	3
GO:BP	GO:0009166	nucleotide catabolic process	419675, 101747367, 421833, 395218, 396025	0.178118	94	254	5	12429	2	3
GO:BP	GO:0021954	central nervous system neuron development	777386, 422672, 424188, 395703	0.1792	65	254	4	12429	1	3
GO:BP	GO:0046545	development of primary female sexual characteristics	548626, 396361, 395509, 424315	0.1792	65	254	4	12429	0	4
GO:BP	GO:0007507	heart development	396133, 395509, 396032, 396266, 396501, 395562, 770863, 395491, 395844, 427790, 374046, 395703, 421718	0.182099	375	254	13	12429	4	9
GO:BP	GO:0031032	actomyosin structure organization	421053, 395509, 422740, 395562, 396176, 396536	0.182099	126	254	6	12429	3	3
GO:BP	GO:1905952	regulation of lipid localization	373996, 428242, 418533, 396536, 404536	0.182746	95	254	5	12429	3	2
GO:BP	GO:1901657	glycosyl compound metabolic process	101747367, 421833, 396025	0.182746	39	254	3	12429	1	2
GO:BP	GO:0071216	cellular response to biotic stimulus	427225, 420872, 417241, 421127, 395703	0.182746	95	254	5	12429	0	5
GO:BP	GO:0045668	negative regulation of osteoblast differentiation	395491, 428413, 424315	0.182746	39	254	3	12429	0	3
GO:BP	GO:0046661	male sex differentiation	396361, 395509, 772291, 419327, 395703	0.182746	95	254	5	12429	0	5
GO:BP	GO:0021872	forebrain generation of neurons	396361, 422672, 424188	0.182746	39	254	3	12429	0	3
GO:BP	GO:0050818	regulation of coagulation	373996, 395509, 100858277	0.182746	39	254	3	12429	1	2
GO:BP	GO:0034368	protein-lipid complex remodeling	418533, 396536	0.183454	17	254	2	12429	1	1
GO:BP	GO:0002696	positive regulation of leukocyte activation	373996, 428315, 427225, 422827, 417241, 395097, 395703	0.183454	160	254	7	12429	1	6
GO:BP	GO:2000647	negative regulation of stem cell proliferation	396266, 395562	0.183454	17	254	2	12429	1	1
GO:BP	GO:0071467	cellular response to pH	426883, 428184	0.183454	17	254	2	12429	1	1
GO:BP	GO:0009952	anterior/posterior pattern specification	396133, 425096, 777548, 770863, 395844, 395703, 421718	0.183454	160	254	7	12429	3	4
GO:BP	GO:0090022	regulation of neutrophil chemotaxis	428315, 424315	0.183454	17	254	2	12429	0	2
GO:BP	GO:0045446	endothelial cell differentiation	425096, 431264, 396025, 421718	0.183454	66	254	4	12429	1	3
GO:BP	GO:0032735	positive regulation of interleukin-12 production	428315, 417241	0.183454	17	254	2	12429	0	2
GO:BP	GO:0034656	nucleobase-containing small molecule catabolic process	101747367, 396025	0.183454	17	254	2	12429	1	1
GO:BP	GO:0061900	glial cell activation	416716, 419504	0.183454	17	254	2	12429	0	2
GO:BP	GO:0031579	membrane raft organization	373996, 421061	0.183454	17	254	2	12429	1	1
GO:BP	GO:0034369	plasma lipoprotein particle remodeling	418533, 396536	0.183454	17	254	2	12429	1	1
GO:BP	GO:0071634	regulation of transforming growth factor beta production	396133, 395562	0.183454	17	254	2	12429	1	1
GO:BP	GO:0042403	thyroid hormone metabolic process	395939, 427207	0.183454	17	254	2	12429	0	2
GO:BP	GO:1904646	cellular response to amyloid-beta	425805, 417241	0.183454	17	254	2	12429	1	1
GO:BP	GO:0006144	purine nucleobase metabolic process	101747367, 396025	0.183454	17	254	2	12429	1	1
GO:BP	GO:0030539	male genitalia development	395509, 772291	0.183454	17	254	2	12429	0	2
GO:BP	GO:1901889	negative regulation of cell junction assembly	422740, 395703	0.183454	17	254	2	12429	1	1
GO:BP	GO:0110020	regulation of actomyosin structure organization	421053, 422740, 395562, 396536	0.183454	66	254	4	12429	2	2
GO:BP	GO:0097106	postsynaptic density organization	423385, 414745	0.183454	17	254	2	12429	1	1
GO:BP	GO:1903034	regulation of response to wounding	373996, 395509, 396445, 100858277, 769245	0.185373	96	254	5	12429	3	2
GO:BP	GO:0048863	stem cell differentiation	396133, 395509, 414745, 395844, 427790, 395573, 373919	0.187234	161	254	7	12429	4	3
GO:BP	GO:0048511	rhythmic process	374143, 548626, 396361, 395509, 425805, 395491, 424315	0.187234	161	254	7	12429	2	5
GO:CC	GO:0030056	hemidesmosome	396503	0.187501	3	231	1	12199	1	0
GO:CC	GO:0070110	ciliary neurotrophic factor receptor complex	395885	0.187501	3	231	1	12199	1	0
GO:CC	GO:0048269	methionine adenosyltransferase complex	423628	0.187501	3	231	1	12199	0	1
GO:CC	GO:0005638	lamin filament	396223	0.187501	3	231	1	12199	0	1
GO:BP	GO:0061045	negative regulation of wound healing	395509, 100858277, 769245	0.188892	40	254	3	12429	1	2
GO:BP	GO:0090497	mesenchymal cell migration	396133, 414745, 395573	0.188892	40	254	3	12429	3	0
GO:BP	GO:0050671	positive regulation of lymphocyte proliferation	427225, 422827, 417241, 395097	0.189213	67	254	4	12429	0	4
GO:BP	GO:0099536	synaptic signaling	396538, 423385, 425805, 396501, 414745, 770104, 426883, 396257, 374169, 395392, 404536, 424188, 395703	0.191291	380	254	13	12429	8	5
GO:BP	GO:0007548	sex differentiation	548626, 396361, 395509, 772291, 419327, 424315, 395703	0.1914	162	254	7	12429	0	7
GO:MF	GO:0046873	metal ion transmembrane transporter activity	374143, 430463, 417881, 771428, 427494, 423183, 772279, 426883, 423984, 404747, 374169, 424188, 428184	0.192184	334	267	13	12696	4	9
GO:BP	GO:0070663	regulation of leukocyte proliferation	427225, 422827, 417241, 395097, 421127, 423272	0.192189	129	254	6	12429	0	6
GO:BP	GO:0002237	response to molecule of bacterial origin	428315, 427225, 420872, 417241, 421127, 395703	0.192189	129	254	6	12429	0	6
GO:BP	GO:0050678	regulation of epithelial cell proliferation	373996, 425805, 421364, 770863, 395844, 396025, 395255, 395703, 373919	0.19633	233	254	9	12429	3	6
GO:BP	GO:0032231	regulation of actin filament bundle assembly	421053, 422740, 395562, 396536	0.196455	68	254	4	12429	2	2
GO:BP	GO:0032946	positive regulation of mononuclear cell proliferation	427225, 422827, 417241, 395097	0.196455	68	254	4	12429	0	4
GO:BP	GO:0002695	negative regulation of leukocyte activation	418447, 396133, 416716, 421127, 423272	0.196662	98	254	5	12429	2	3
GO:BP	GO:0060627	regulation of vesicle-mediated transport	548626, 419280, 373996, 770863, 396536, 428635, 424017, 404536, 421127, 395703	0.197336	270	254	10	12429	3	7
GO:BP	GO:0003009	skeletal muscle contraction	395599, 396032	0.197336	18	254	2	12429	1	1
GO:BP	GO:0090330	regulation of platelet aggregation	421127, 100858277	0.197336	18	254	2	12429	0	2
GO:BP	GO:1990776	response to angiotensin	373996, 396257	0.197336	18	254	2	12429	1	1
GO:BP	GO:1901658	glycosyl compound catabolic process	101747367, 396025	0.197336	18	254	2	12429	1	1
GO:BP	GO:0002690	positive regulation of leukocyte chemotaxis	428315, 395255, 395703	0.197336	41	254	3	12429	1	2
GO:BP	GO:0033137	negative regulation of peptidyl-serine phosphorylation	373996, 395941	0.197336	18	254	2	12429	1	1
GO:BP	GO:0070372	regulation of ERK1 and ERK2 cascade	396133, 395509, 418978, 417241, 417534, 404536, 421127	0.197336	164	254	7	12429	2	5
GO:BP	GO:0001960	negative regulation of cytokine-mediated signaling pathway	373996, 396536, 404536	0.197336	41	254	3	12429	3	0
GO:BP	GO:0140115	export across plasma membrane	424287, 772279, 423984	0.197336	41	254	3	12429	1	2
GO:BP	GO:0009162	deoxyribonucleoside monophosphate metabolic process	419675, 101747367	0.197336	18	254	2	12429	2	0
GO:BP	GO:0010737	protein kinase A signaling	421634, 404536	0.197336	18	254	2	12429	2	0
GO:BP	GO:0001942	hair follicle development	396361, 425805, 395703	0.197336	41	254	3	12429	1	2
GO:BP	GO:0010842	retina layer formation	395167, 418525	0.197336	18	254	2	12429	2	0
GO:BP	GO:0031644	regulation of nervous system process	416716, 101749516, 771511	0.197336	41	254	3	12429	1	2
GO:BP	GO:0008045	motor neuron axon guidance	395293, 429021	0.197336	18	254	2	12429	2	0
GO:BP	GO:0030856	regulation of epithelial cell differentiation	373996, 431264, 396536, 396025, 421718	0.19996	99	254	5	12429	2	3
GO:BP	GO:0001933	negative regulation of protein phosphorylation	373996, 395941, 404536, 421127, 396025	0.19996	99	254	5	12429	2	3
GO:BP	GO:0007420	brain development	395101, 777386, 396361, 422672, 396266, 419719, 395324, 414745, 395844, 395293, 768456, 404747, 424188, 395703	0.200242	423	254	14	12429	6	8
GO:BP	GO:0071396	cellular response to lipid	427225, 420872, 429077, 422013, 424433, 395844, 417241, 395340, 421127, 395703	0.202359	272	254	10	12429	4	6
GO:BP	GO:0051716	cellular response to stimulus	395101, 427448, 395885, 421053, 396538, 425524, 770521, 396133, 421634, 395532, 419280, 373996, 428315, 396361, 423890, 395509, 427225, 426274, 418978, 417147, 420872, 395229, 100859365, 422672, 428242, 395618, 429077, 424010, 396266, 418525, 425805, 422740, 428071, 428863, 418533, 427494, 415333, 415616, 373941, 395562, 422013, 395324, 414745, 424433, 396445, 101749516, 770863, 420088, 422171, 3…	0.202359	4415	254	103	12429	35	68
GO:BP	GO:0002524	hypersensitivity	428315	0.202718	3	254	1	12429	0	1
GO:BP	GO:0002579	positive regulation of antigen processing and presentation	428315	0.202718	3	254	1	12429	0	1
GO:BP	GO:0015770	sucrose transport	420308	0.202718	3	254	1	12429	0	1
GO:BP	GO:0002513	tolerance induction to self antigen	421127	0.202718	3	254	1	12429	0	1
GO:BP	GO:0035910	ascending aorta morphogenesis	421718	0.202718	3	254	1	12429	0	1
GO:BP	GO:0035799	ureter maturation	395844	0.202718	3	254	1	12429	0	1
GO:BP	GO:0002606	positive regulation of dendritic cell antigen processing and presentation	428315	0.202718	3	254	1	12429	0	1
GO:BP	GO:0060761	negative regulation of response to cytokine stimulus	373996, 396536, 404536	0.202718	43	254	3	12429	3	0
GO:BP	GO:0015772	oligosaccharide transport	420308	0.202718	3	254	1	12429	0	1
GO:BP	GO:0099084	postsynaptic specialization organization	423385, 414745	0.202718	19	254	2	12429	1	1
GO:BP	GO:0034436	glycoprotein transport	418533	0.202718	3	254	1	12429	0	1
GO:BP	GO:0045329	carnitine biosynthetic process	426932	0.202718	3	254	1	12429	1	0
GO:BP	GO:0070593	dendrite self-avoidance	418525	0.202718	3	254	1	12429	1	0
GO:BP	GO:0042297	vocal learning	768456	0.202718	3	254	1	12429	0	1
GO:BP	GO:0090272	negative regulation of fibroblast growth factor production	395562	0.202718	3	254	1	12429	0	1
GO:BP	GO:2000807	regulation of synaptic vesicle clustering	414745	0.202718	3	254	1	12429	1	0
GO:BP	GO:0006702	androgen biosynthetic process	772291	0.202718	3	254	1	12429	0	1
GO:BP	GO:0010810	regulation of cell-substrate adhesion	417504, 396133, 395532, 422672, 422740, 396536	0.202718	133	254	6	12429	3	3
GO:BP	GO:0090317	negative regulation of intracellular protein transport	424010, 404536	0.202718	19	254	2	12429	2	0
GO:BP	GO:0071608	macrophage inflammatory protein-1 alpha production	423272	0.202718	3	254	1	12429	0	1
GO:BP	GO:0097150	neuronal stem cell population maintenance	373941, 414745	0.202718	19	254	2	12429	1	1
GO:BP	GO:0042640	anagen	395703	0.202718	3	254	1	12429	0	1
GO:BP	GO:0007179	transforming growth factor beta receptor signaling pathway	417147, 100859365, 415533, 396243, 428413, 374203	0.202718	133	254	6	12429	1	5
GO:BP	GO:0042905	9-cis-retinoic acid metabolic process	395844	0.202718	3	254	1	12429	0	1
GO:BP	GO:0042904	9-cis-retinoic acid biosynthetic process	395844	0.202718	3	254	1	12429	0	1
GO:BP	GO:0007161	calcium-independent cell-matrix adhesion	396133	0.202718	3	254	1	12429	1	0
GO:BP	GO:0042742	defense response to bacterium	423668, 417241, 421061, 374117, 423272	0.202718	102	254	5	12429	0	5
GO:BP	GO:0042701	progesterone secretion	396361	0.202718	3	254	1	12429	0	1
GO:BP	GO:0006929	substrate-dependent cell migration	425524, 396133	0.202718	19	254	2	12429	2	0
GO:BP	GO:0006931	substrate-dependent cell migration, cell attachment to substrate	396133	0.202718	3	254	1	12429	1	0
GO:BP	GO:0031581	hemidesmosome assembly	396503	0.202718	3	254	1	12429	1	0
GO:BP	GO:0010901	regulation of very-low-density lipoprotein particle remodeling	396536	0.202718	3	254	1	12429	1	0
GO:BP	GO:0098596	imitative learning	768456	0.202718	3	254	1	12429	0	1
GO:BP	GO:0098597	observational learning	768456	0.202718	3	254	1	12429	0	1
GO:BP	GO:0060762	regulation of branching involved in mammary gland duct morphogenesis	395703	0.202718	3	254	1	12429	0	1
GO:BP	GO:0035691	macrophage migration inhibitory factor signaling pathway	395324	0.202718	3	254	1	12429	0	1
GO:BP	GO:0034367	protein-containing complex remodeling	418533, 396536	0.202718	19	254	2	12429	1	1
GO:BP	GO:0014883	transition between fast and slow fiber	396032	0.202718	3	254	1	12429	0	1
GO:BP	GO:0060754	positive regulation of mast cell chemotaxis	395255	0.202718	3	254	1	12429	1	0
GO:BP	GO:0002931	response to ischemia	373996, 422672	0.202718	19	254	2	12429	1	1
GO:BP	GO:0097028	dendritic cell differentiation	428315, 421127	0.202718	19	254	2	12429	0	2
GO:BP	GO:0038033	positive regulation of endothelial cell chemotaxis by VEGF-activated vascular endothelial growth factor receptor signaling pathway	396227	0.202718	3	254	1	12429	1	0
GO:BP	GO:0038043	interleukin-5-mediated signaling pathway	421127	0.202718	3	254	1	12429	0	1
GO:BP	GO:0003150	muscular septum morphogenesis	421718	0.202718	3	254	1	12429	0	1
GO:BP	GO:0015766	disaccharide transport	420308	0.202718	3	254	1	12429	0	1
GO:BP	GO:0003180	aortic valve morphogenesis	395491, 421718	0.202718	19	254	2	12429	0	2
GO:BP	GO:0072268	pattern specification involved in metanephros development	374185	0.202718	3	254	1	12429	1	0
GO:BP	GO:0070428	regulation of nucleotide-binding oligomerization domain containing 1 signaling pathway	417241	0.202718	3	254	1	12429	0	1
GO:BP	GO:0008594	photoreceptor cell morphogenesis	100857896	0.202718	3	254	1	12429	0	1
GO:BP	GO:0008355	olfactory learning	422013	0.202718	3	254	1	12429	1	0
GO:BP	GO:0038160	CXCL12-activated CXCR4 signaling pathway	395324	0.202718	3	254	1	12429	0	1
GO:BP	GO:0098743	cell aggregation	414745, 374046	0.202718	19	254	2	12429	1	1
GO:BP	GO:0006154	adenosine catabolic process	101747367	0.202718	3	254	1	12429	1	0
GO:BP	GO:0010563	negative regulation of phosphorus metabolic process	373996, 395941, 395218, 404536, 421127, 396025	0.202718	135	254	6	12429	2	4
GO:BP	GO:0007442	hindgut morphogenesis	395703	0.202718	3	254	1	12429	0	1
GO:BP	GO:0044344	cellular response to fibroblast growth factor stimulus	422672, 425805, 395703, 373919	0.202718	71	254	4	12429	1	3
GO:BP	GO:0070668	positive regulation of mast cell proliferation	421127	0.202718	3	254	1	12429	0	1
GO:BP	GO:0060809	mesodermal to mesenchymal transition involved in gastrulation	395703	0.202718	3	254	1	12429	0	1
GO:BP	GO:0032696	negative regulation of interleukin-13 production	423272	0.202718	3	254	1	12429	0	1
GO:BP	GO:1900736	regulation of phospholipase C-activating G protein-coupled receptor signaling pathway	416094	0.202718	3	254	1	12429	0	1
GO:BP	GO:0046929	negative regulation of neurotransmitter secretion	426883	0.202718	3	254	1	12429	1	0
GO:BP	GO:2000446	regulation of macrophage migration inhibitory factor signaling pathway	395324	0.202718	3	254	1	12429	0	1
GO:BP	GO:0032915	positive regulation of transforming growth factor beta2 production	395562	0.202718	3	254	1	12429	0	1
GO:BP	GO:0032849	positive regulation of cellular pH reduction	396257	0.202718	3	254	1	12429	0	1
GO:BP	GO:0050915	sensory perception of sour taste	426883	0.202718	3	254	1	12429	1	0
GO:BP	GO:0046880	regulation of follicle-stimulating hormone secretion	396361	0.202718	3	254	1	12429	0	1
GO:BP	GO:0032649	regulation of type II interferon production	428315, 417241, 395703	0.202718	43	254	3	12429	0	3
GO:BP	GO:0061737	leukotriene signaling pathway	428071	0.202718	3	254	1	12429	0	1
GO:BP	GO:0051497	negative regulation of stress fiber assembly	421053, 422740	0.202718	19	254	2	12429	1	1
GO:BP	GO:0021740	principal sensory nucleus of trigeminal nerve development	419719	0.202718	3	254	1	12429	0	1
GO:BP	GO:0021553	olfactory nerve development	772279	0.202718	3	254	1	12429	0	1
GO:BP	GO:0052422	modulation by host of symbiont catalytic activity	548626	0.202718	3	254	1	12429	0	1
GO:BP	GO:0032609	type II interferon production	428315, 417241, 395703	0.202718	43	254	3	12429	0	3
GO:BP	GO:0021730	trigeminal sensory nucleus development	419719	0.202718	3	254	1	12429	0	1
GO:BP	GO:1901166	neural crest cell migration involved in autonomic nervous system development	396133	0.202718	3	254	1	12429	1	0
GO:BP	GO:0150012	positive regulation of neuron projection arborization	395703	0.202718	3	254	1	12429	0	1
GO:BP	GO:0051249	regulation of lymphocyte activation	418447, 373996, 428315, 427225, 422827, 417241, 395097, 421127, 423272	0.202718	240	254	9	12429	2	7
GO:BP	GO:0055008	cardiac muscle tissue morphogenesis	396032, 374046, 421718	0.202718	42	254	3	12429	0	3
GO:BP	GO:0001775	cell activation	418447, 396133, 373996, 428315, 395509, 427225, 416716, 419504, 422827, 417241, 395097, 404747, 421127, 100858277, 395703, 373919, 423272	0.202718	547	254	17	12429	4	13
GO:BP	GO:0048633	positive regulation of skeletal muscle tissue growth	395097	0.202718	3	254	1	12429	0	1
GO:BP	GO:2000106	regulation of leukocyte apoptotic process	421127, 395703, 423272	0.202718	42	254	3	12429	0	3
GO:BP	GO:1904753	negative regulation of vascular associated smooth muscle cell migration	404536	0.202718	3	254	1	12429	1	0
GO:BP	GO:0071695	anatomical structure maturation	419504, 395844, 772279, 395573, 395703, 373919	0.202718	133	254	6	12429	1	5
GO:BP	GO:0061209	cell proliferation involved in mesonephros development	770863	0.202718	3	254	1	12429	0	1
GO:BP	GO:0072086	specification of loop of Henle identity	374185	0.202718	3	254	1	12429	1	0
GO:BP	GO:1901844	regulation of cell communication by electrical coupling involved in cardiac conduction	373996	0.202718	3	254	1	12429	1	0
GO:BP	GO:0001819	positive regulation of cytokine production	428315, 428863, 395562, 395491, 396227, 417241, 395941, 404536, 395703	0.202718	236	254	9	12429	2	7
GO:BP	GO:0051050	positive regulation of transport	548626, 373996, 428242, 418533, 415333, 414745, 396445, 770863, 396536, 417241, 396257, 404536, 395703, 416094	0.202718	428	254	14	12429	5	9
GO:BP	GO:0045936	negative regulation of phosphate metabolic process	373996, 395941, 395218, 404536, 421127, 396025	0.202718	135	254	6	12429	2	4
GO:BP	GO:0021856	hypothalamic tangential migration using cell-axon interactions	422672	0.202718	3	254	1	12429	0	1
GO:BP	GO:0030222	eosinophil differentiation	421127	0.202718	3	254	1	12429	0	1
GO:BP	GO:0031017	exocrine pancreas development	395097	0.202718	3	254	1	12429	0	1
GO:BP	GO:0046038	GMP catabolic process	101747367	0.202718	3	254	1	12429	1	0
GO:BP	GO:0060029	convergent extension involved in organogenesis	395703	0.202718	3	254	1	12429	0	1
GO:BP	GO:1903972	regulation of cellular response to macrophage colony-stimulating factor stimulus	417241	0.202718	3	254	1	12429	0	1
GO:BP	GO:0046826	negative regulation of protein export from nucleus	424010	0.202718	3	254	1	12429	1	0
GO:BP	GO:0034097	response to cytokine	395885, 373996, 428315, 395229, 428242, 428863, 395324, 395844, 396536, 429124, 417241, 417534, 404536, 421127, 395703	0.202718	464	254	15	12429	5	10
GO:BP	GO:0060349	bone morphogenesis	429071, 395532, 396266, 373919	0.202718	70	254	4	12429	2	2
GO:BP	GO:0051964	negative regulation of synapse assembly	395703	0.202718	3	254	1	12429	0	1
GO:BP	GO:1901246	regulation of lung ciliated cell differentiation	396536	0.202718	3	254	1	12429	1	0
GO:BP	GO:0060278	regulation of ovulation	396361	0.202718	3	254	1	12429	0	1
GO:BP	GO:0060267	positive regulation of respiratory burst	374117	0.202718	3	254	1	12429	0	1
GO:BP	GO:0021828	gonadotrophin-releasing hormone neuronal migration to the hypothalamus	422672	0.202718	3	254	1	12429	0	1
GO:BP	GO:0048550	negative regulation of pinocytosis	373996	0.202718	3	254	1	12429	1	0
GO:BP	GO:0051884	regulation of timing of anagen	395703	0.202718	3	254	1	12429	0	1
GO:BP	GO:0048818	positive regulation of hair follicle maturation	395703	0.202718	3	254	1	12429	0	1
GO:BP	GO:1990773	matrix metallopeptidase secretion	417241	0.202718	3	254	1	12429	0	1
GO:BP	GO:0071345	cellular response to cytokine stimulus	395885, 373996, 428315, 395229, 428242, 428863, 395324, 396536, 429124, 417241, 417534, 404536, 421127, 395703	0.202718	425	254	14	12429	5	9
GO:BP	GO:2000171	negative regulation of dendrite development	395167	0.202718	3	254	1	12429	1	0
GO:BP	GO:1990079	cartilage homeostasis	422849	0.202718	3	254	1	12429	0	1
GO:BP	GO:1990764	myofibroblast contraction	420731	0.202718	3	254	1	12429	0	1
GO:BP	GO:1904464	regulation of matrix metallopeptidase secretion	417241	0.202718	3	254	1	12429	0	1
GO:BP	GO:0071774	response to fibroblast growth factor	422672, 425805, 395703, 373919	0.202718	72	254	4	12429	1	3
GO:BP	GO:0045785	positive regulation of cell adhesion	417504, 396133, 373996, 428315, 427225, 422672, 396536, 395097, 395703	0.202718	236	254	9	12429	3	6
GO:BP	GO:0140928	inhibition of non-skeletal tissue mineralization	421833	0.202718	3	254	1	12429	0	1
GO:BP	GO:0002072	optic cup morphogenesis involved in camera-type eye development	395703	0.202718	3	254	1	12429	0	1
GO:BP	GO:0071640	regulation of macrophage inflammatory protein 1 alpha production	423272	0.202718	3	254	1	12429	0	1
GO:BP	GO:1903929	primary palate development	395562	0.202718	3	254	1	12429	0	1
GO:BP	GO:1901652	response to peptide	395885, 373996, 428315, 395229, 428242, 428863, 395324, 395844, 396536, 429124, 417241, 417534, 404536, 421127, 395703	0.202718	465	254	15	12429	5	10
GO:BP	GO:1903969	regulation of response to macrophage colony-stimulating factor	417241	0.202718	3	254	1	12429	0	1
GO:BP	GO:0022604	regulation of cell morphogenesis	396133, 419280, 422740, 101747832, 428413, 395703	0.202718	134	254	6	12429	3	3
GO:BP	GO:0030888	regulation of B cell proliferation	422827, 417241, 421127	0.202718	42	254	3	12429	0	3
GO:BP	GO:0070105	positive regulation of interleukin-6-mediated signaling pathway	428863	0.202718	3	254	1	12429	0	1
GO:BP	GO:0050867	positive regulation of cell activation	373996, 428315, 427225, 422827, 417241, 395097, 395703	0.202718	168	254	7	12429	1	6
GO:BP	GO:0045807	positive regulation of endocytosis	548626, 770863, 396536, 395703	0.202718	71	254	4	12429	1	3
GO:BP	GO:0002051	osteoblast fate commitment	373919	0.202718	3	254	1	12429	0	1
GO:BP	GO:0022405	hair cycle process	396361, 425805, 395703	0.203292	44	254	3	12429	1	2
GO:BP	GO:0030593	neutrophil chemotaxis	428315, 424315, 417534	0.203292	44	254	3	12429	0	3
GO:BP	GO:0022404	molting cycle process	396361, 425805, 395703	0.203292	44	254	3	12429	1	2
GO:BP	GO:0035904	aorta development	425805, 396445, 421718	0.203292	44	254	3	12429	2	1
GO:BP	GO:0070482	response to oxygen levels	373996, 422672, 395324, 395491, 427790, 395255	0.203292	136	254	6	12429	3	3
GO:CC	GO:0098857	membrane microdomain	419280, 373996, 422740, 414745, 404747, 421127	0.203489	148	231	6	12199	4	2
GO:CC	GO:0045121	membrane raft	419280, 373996, 422740, 414745, 404747, 421127	0.203489	148	231	6	12199	4	2
GO:CC	GO:0045178	basal part of cell	396133, 414745, 423984, 424017, 424188, 769245	0.203489	148	231	6	12199	3	3
GO:BP	GO:0071604	transforming growth factor beta production	396133, 395562	0.205464	20	254	2	12429	1	1
GO:BP	GO:0002053	positive regulation of mesenchymal cell proliferation	373941, 395703	0.205464	20	254	2	12429	0	2
GO:BP	GO:0032232	negative regulation of actin filament bundle assembly	421053, 422740	0.205464	20	254	2	12429	1	1
GO:BP	GO:0048596	embryonic camera-type eye morphogenesis	395491, 395703	0.205464	20	254	2	12429	0	2
GO:BP	GO:0032653	regulation of interleukin-10 production	417241, 395941	0.205464	20	254	2	12429	0	2
GO:BP	GO:0043149	stress fiber assembly	421053, 422740, 395562, 396536	0.205464	73	254	4	12429	2	2
GO:BP	GO:0006836	neurotransmitter transport	423385, 417881, 426883, 404747, 395392	0.205464	104	254	5	12429	3	2
GO:BP	GO:0035265	organ growth	396266, 395491, 395097, 404747, 421718	0.205464	104	254	5	12429	2	3
GO:BP	GO:0030038	contractile actin filament bundle assembly	421053, 422740, 395562, 396536	0.205464	73	254	4	12429	2	2
GO:BP	GO:0007340	acrosome reaction	422013, 423095	0.205464	20	254	2	12429	1	1
GO:BP	GO:0032613	interleukin-10 production	417241, 395941	0.205464	20	254	2	12429	0	2
GO:BP	GO:0006730	one-carbon metabolic process	423628, 396257	0.205464	20	254	2	12429	0	2
GO:BP	GO:0003309	type B pancreatic cell differentiation	414745, 395703	0.205464	20	254	2	12429	1	1
GO:BP	GO:0071674	mononuclear cell migration	428315, 417534, 421127, 395703, 771511	0.205464	104	254	5	12429	1	4
GO:BP	GO:0052372	modulation by symbiont of entry into host	548626, 373996	0.205464	20	254	2	12429	1	1
GO:BP	GO:0008360	regulation of cell shape	396133, 419280, 422740, 428413	0.205464	73	254	4	12429	2	2
GO:BP	GO:0048384	retinoic acid receptor signaling pathway	396266, 395844	0.205464	20	254	2	12429	1	1
GO:CC	GO:0032589	neuron projection membrane	420567, 768456	0.206046	22	231	2	12199	1	1
GO:CC	GO:0034706	sodium channel complex	424003, 428184	0.206046	22	231	2	12199	1	1
GO:CC	GO:0032587	ruffle membrane	422740, 428871, 378932	0.206844	49	231	3	12199	2	1
GO:CC	GO:0098793	presynapse	419719, 414745, 424287, 770104, 423984, 404747, 395392, 424188	0.206844	226	231	8	12199	5	3
GO:BP	GO:0001525	angiogenesis	373996, 395509, 422672, 425805, 421364, 423668, 396227, 423782, 378932, 395255, 395703	0.209391	319	254	11	12429	5	6
GO:BP	GO:0070227	lymphocyte apoptotic process	421127, 395703, 423272	0.210762	45	254	3	12429	0	3
GO:BP	GO:0060350	endochondral bone morphogenesis	395532, 396266, 373919	0.210762	45	254	3	12429	1	2
GO:BP	GO:0030510	regulation of BMP signaling pathway	770863, 428413, 424315, 395703	0.213104	74	254	4	12429	0	4
GO:CC	GO:0019814	immunoglobulin complex	374117	0.216975	4	231	1	12199	0	1
GO:CC	GO:0097440	apical dendrite	424188	0.216975	4	231	1	12199	0	1
GO:CC	GO:0015629	actin cytoskeleton	419280, 396032, 422740, 414745, 396445, 427215, 396176, 428768, 424552, 428184	0.216975	311	231	10	12199	7	3
GO:CC	GO:0070532	BRCA1-B complex	424010	0.216975	4	231	1	12199	1	0
GO:CC	GO:0016323	basolateral plasma membrane	414745, 423984, 424017, 424188, 769245	0.216975	117	231	5	12199	2	3
GO:CC	GO:0030673	axolemma	768456	0.216975	4	231	1	12199	0	1
GO:CC	GO:0046696	lipopolysaccharide receptor complex	417241	0.216975	4	231	1	12199	0	1
GO:BP	GO:0002685	regulation of leukocyte migration	428315, 424315, 421127, 395255, 395703	0.217543	106	254	5	12429	1	4
GO:BP	GO:0003007	heart morphogenesis	396133, 396032, 395562, 395844, 374046, 395703, 421718	0.218039	174	254	7	12429	1	6
GO:CC	GO:0044306	neuron projection terminus	422563, 395392, 424188	0.218146	52	231	3	12199	2	1
GO:CC	GO:0045095	keratin filament	431299, 100858302	0.218146	24	231	2	12199	0	2
GO:BP	GO:0048013	ephrin receptor signaling pathway	429021, 395997	0.220766	21	254	2	12429	1	1
GO:BP	GO:0030514	negative regulation of BMP signaling pathway	428413, 424315, 395703	0.220766	46	254	3	12429	0	3
GO:BP	GO:0080134	regulation of response to stress	373996, 428315, 395509, 426274, 416716, 373941, 396445, 100858651, 395491, 768673, 396536, 424315, 417241, 395941, 421061, 421833, 421127, 100858277, 395703, 769245, 423272	0.220766	725	254	21	12429	4	17
GO:BP	GO:0061387	regulation of extent of cell growth	396133, 418525, 395703	0.220766	46	254	3	12429	2	1
GO:BP	GO:0007602	phototransduction	772279, 100857896	0.220766	21	254	2	12429	0	2
GO:BP	GO:1903409	reactive oxygen species biosynthetic process	417241, 423272	0.220766	21	254	2	12429	0	2
GO:BP	GO:0070232	regulation of T cell apoptotic process	395703, 423272	0.220766	21	254	2	12429	0	2
GO:BP	GO:0009190	cyclic nucleotide biosynthetic process	422013, 395340	0.220766	21	254	2	12429	2	0
GO:BP	GO:0034138	toll-like receptor 3 signaling pathway	373996, 421061	0.220766	21	254	2	12429	1	1
GO:BP	GO:0001941	postsynaptic membrane organization	414745, 770104	0.220766	21	254	2	12429	2	0
GO:BP	GO:0030509	BMP signaling pathway	770863, 428413, 424315, 395703, 373919	0.222181	107	254	5	12429	0	5
GO:BP	GO:1902532	negative regulation of intracellular signal transduction	373996, 423890, 100859365, 422740, 395491, 415533, 772279, 396227, 417241, 395218, 404536, 421127, 396025	0.222256	401	254	13	12429	5	8
GO:MF	GO:0086077	gap junction channel activity involved in AV node cell-bundle of His cell electrical coupling	396501	0.224891	2	267	1	12696	1	0
GO:MF	GO:0003993	acid phosphatase activity	107057619	0.224891	2	267	1	12696	0	1
GO:MF	GO:0090434	oleoyl-CoA ligase activity	423896	0.224891	2	267	1	12696	0	1
GO:MF	GO:0086075	gap junction channel activity involved in cardiac conduction electrical coupling	396501	0.224891	2	267	1	12696	1	0
GO:MF	GO:0070699	type II activin receptor binding	396361	0.224891	2	267	1	12696	0	1
GO:MF	GO:0097110	scaffold protein binding	770104, 395340, 421127	0.224891	37	267	3	12696	2	1
GO:MF	GO:0003990	acetylcholinesterase activity	395358	0.224891	2	267	1	12696	0	1
GO:MF	GO:0008324	monoatomic cation transmembrane transporter activity	374143, 430463, 417881, 771428, 427494, 423183, 772279, 426883, 423984, 420308, 404747, 374169, 378789, 395604, 424188, 428184	0.224891	468	267	16	12696	4	12
GO:MF	GO:0070524	11-beta-hydroxysteroid dehydrogenase (NADP+) activity	771930	0.224891	2	267	1	12696	1	0
GO:MF	GO:0106435	carboxylesterase activity	424315	0.224891	2	267	1	12696	0	1
GO:MF	GO:0004252	serine-type endopeptidase activity	101748816, 395876, 421839, 769290, 395941, 770454	0.224891	117	267	6	12696	1	5
GO:MF	GO:0120515	fatty acid-CoA ligase activity	423896, 769933	0.224891	14	267	2	12696	0	2
GO:MF	GO:0047751	3-oxo-5alpha-steroid 4-dehydrogenase (NADP+) activity	772291	0.224891	2	267	1	12696	0	1
GO:MF	GO:1902379	chemoattractant activity involved in axon guidance	395703	0.224891	2	267	1	12696	0	1
GO:MF	GO:0015645	fatty acid ligase activity	423896, 769933	0.224891	15	267	2	12696	0	2
GO:MF	GO:0005427	proton-dependent oligopeptide secondary active transmembrane transporter activity	378789	0.224891	2	267	1	12696	0	1
GO:MF	GO:0016493	C-C chemokine receptor activity	428315, 395324	0.224891	13	267	2	12696	0	2
GO:MF	GO:0004104	cholinesterase activity	395358	0.224891	2	267	1	12696	0	1
GO:MF	GO:0004144	diacylglycerol O-acyltransferase activity	424811	0.224891	2	267	1	12696	0	1
GO:MF	GO:0015295	solute:proton symporter activity	420308, 378789	0.224891	14	267	2	12696	0	2
GO:MF	GO:0015293	symporter activity	417881, 420308, 404747, 378789, 424188	0.224891	87	267	5	12696	1	4
GO:MF	GO:0019862	IgA binding	374117	0.224891	2	267	1	12696	0	1
GO:MF	GO:0019870	potassium channel inhibitor activity	373996	0.224891	2	267	1	12696	1	0
GO:MF	GO:0022890	inorganic cation transmembrane transporter activity	374143, 430463, 417881, 771428, 427494, 423183, 772279, 426883, 423984, 420308, 404747, 374169, 378789, 424188, 428184	0.224891	435	267	15	12696	4	11
GO:MF	GO:0001631	cysteinyl leukotriene receptor activity	428071	0.224891	2	267	1	12696	0	1
GO:MF	GO:0031014	troponin T binding	396032	0.224891	2	267	1	12696	0	1
GO:MF	GO:0033798	thyroxine 5-deiodinase activity	395939	0.224891	2	267	1	12696	0	1
GO:MF	GO:0060228	phosphatidylcholine-sterol O-acyltransferase activator activity	396536	0.224891	2	267	1	12696	1	0
GO:MF	GO:0035594	ganglioside binding	420731	0.224891	2	267	1	12696	0	1
GO:MF	GO:0008124	4-alpha-hydroxytetrahydrobiopterin dehydratase activity	395729	0.224891	2	267	1	12696	0	1
GO:MF	GO:0002953	5'-deoxynucleotidase activity	421833	0.224891	2	267	1	12696	0	1
GO:MF	GO:0042132	fructose 1,6-bisphosphate 1-phosphatase activity	395218	0.224891	2	267	1	12696	0	1
GO:MF	GO:0015081	sodium ion transmembrane transporter activity	417881, 772279, 426883, 404747, 424188, 428184	0.224891	114	267	6	12696	2	4
GO:MF	GO:0004053	arginase activity	423272	0.224891	2	267	1	12696	0	1
GO:MF	GO:0010858	calcium-dependent protein kinase regulator activity	100858651	0.224891	2	267	1	12696	0	1
GO:MF	GO:0043185	vascular endothelial growth factor receptor 3 binding	395255	0.224891	2	267	1	12696	1	0
GO:MF	GO:0045499	chemorepellent activity	396536, 374109	0.224891	13	267	2	12696	2	0
GO:MF	GO:1990890	netrin receptor binding	418525	0.224891	2	267	1	12696	1	0
GO:MF	GO:0048306	calcium-dependent protein binding	396032, 423095, 772279	0.224891	37	267	3	12696	0	3
GO:MF	GO:1905573	ganglioside GM1 binding	420731	0.224891	2	267	1	12696	0	1
GO:MF	GO:0005017	platelet-derived growth factor receptor activity	395509	0.224891	2	267	1	12696	0	1
GO:MF	GO:0034191	apolipoprotein A-I receptor binding	396536	0.224891	2	267	1	12696	1	0
[truncated: 3,304 more rows]

## Sheet: S4
Supplementary Table S4: Differentially Expressed Genes (DEGs) Associated with Enriched Gene Ontology (GO) Terms. This table links specific differentially expressed genes (DEGs) to their associated, enriched Gene Ontology (GO) terms, providing the GO term information alongside detailed expression statistics for each corresponding gene.
[truncated: 24,333 more rows]
